# Supplementary material for: Novel transketolase inhibitor oroxylin A suppresses the non‐oxidative pentose phosphate pathway and hepatocellular carcinoma tumour growth in mice and patient‐derived organoids
Source: Clin Transl Med. 2022 Oct 31;12(11):e1095. doi: 10.1002/ctm2.1095 (PMC9619225; doi:10.1002/ctm2.1095)
Supplement: Supplementary file 2 — Supporting Information Table S2.xlsx [file CTM2-12-e1095-s002.xlsx]

## Sheet: Sheet1
GeneName	geneID	length	A-1.rawreads	A-1.FPKM	A-2.rawreads	A-2.FPKM	B-1.rawreads	B-1.FPKM	B-2.rawreads	B-2.FPKM	B-3.rawreads	B-3.FPKM	logFC	logCPM	pval	FDR	Regulation
FGFBP1	ENSG00000137440	3172	296	10.36	639	11.02	76	1.62	73	1.87	53	1.86	-2.70962	3.82701	6.21675e-34	4.86889e-29	Down
SLC12A3	ENSG00000070915	50968	3303	12.71	5825	11.04	596	1.4	827	2.33	532	2.05	-2.74388	7.13448	2.7573e-33	1.07975e-28	Down
EHF	ENSG00000135373	42191	219	1.4	539	1.7	54	0.21	43	0.2	24	0.15	-3.14469	3.4317	1.18698e-32	3.09878e-28	Down
EGLN3	ENSG00000129521	538544	511	4.53	1154	5.04	172	0.93	129	0.84	114	1.01	-2.49245	4.6872	1.0052e-29	1.79165e-25	Down
NDRG1	ENSG00000104419	64852	6270	27.89	14896	32.62	2375	6.43	2179	7.1	1567	6.98	-2.27067	8.38645	1.14382e-29	1.79165e-25	Down
AC079466.1	ENSG00000266976	8542	38	0.76	107	1.05	1	0.01	2	0.03	0	0	-5.9114	0.940662	2.01998e-28	2.63672e-24	Down
KRT80	ENSG00000167767	23005	1986	19.09	3098	14.66	560	3.27	504	3.55	478	4.6	-2.2565	6.4187	8.68954e-26	9.72223e-22	Down
KCNT2	ENSG00000162687	382633	262	1.83	448	1.54	93	0.4	83	0.43	54	0.38	-2.17884	3.58872	1.31636e-24	1.2887e-20	Down
PFKFB4	ENSG00000114268	44332	333	3.24	591	2.83	137	0.81	100	0.71	81	0.79	-2.08226	3.98389	1.80958e-23	1.57472e-19	Down
IGFBP3	ENSG00000146674	9525	1412	14.26	3990	19.84	593	3.64	515	3.81	374	3.78	-2.31829	6.375	2.2534e-23	1.76484e-19	Down
ELF3	ENSG00000163435	9244	604	2.69	1074	2.35	235	0.64	242	0.79	164	0.73	-1.92433	4.88277	2.96172e-23	2.10871e-19	Down
IGFL1P1	ENSG00000268879	1086	158	39	239	29.05	33	4.95	40	7.24	28	6.92	-2.52885	2.70612	5.90453e-23	3.85364e-19	Down
NPY4R	ENSG00000204174	18334	2989	9.89	5735	9.34	1513	3.04	1291	3.13	934	3.09	-1.75147	7.29183	1.53334e-21	9.23766e-18	Down
C10orf54	ENSG00000107738	25940	287	4.35	438	3.27	109	1.01	95	1.06	66	1	-1.99622	3.68742	1.15429e-20	6.45736e-17	Down
PPFIA4	ENSG00000143847	52243	154	0.48	419	0.65	37	0.07	50	0.11	17	0.05	-2.9454	3.04874	2.96357e-20	1.54736e-16	Down
MYO7B	ENSG00000169994	101927	76	0.46	174	0.52	21	0.08	23	0.1	12	0.07	-2.65842	1.96317	6.16047e-20	3.01551e-16	Down
RP11-297P16.4	ENSG00000250920	10470	536	1.18	1004	1.09	283	0.38	213	0.34	166	0.37	-1.75359	4.79922	3.54108e-19	1.63138e-15	Down
MIR210HG	ENSG00000247095	3044	95	1.32	207	1.42	34	0.29	33	0.34	17	0.24	-2.36083	2.29289	9.04701e-19	3.9364e-15	Down
C11orf86	ENSG00000173237	2618	637	19.2	1393	20.67	293	5.37	237	5.24	225	6.79	-1.90622	5.12217	1.4396e-18	5.9341e-15	Down
CTD-2311M21.2	ENSG00000260266	13887	109	1	255	1.15	41	0.23	32	0.21	30	0.27	-2.30524	2.56053	1.97319e-18	7.72691e-15	Down
RP5-1120P11.3	ENSG00000231881	8520	33	0.85	111	1.41	7	0.11	6	0.11	3	0.08	-3.59897	1.0354	1.30948e-17	4.88369e-14	Down
AOX1	ENSG00000138356	91197	269	2.86	629	3.3	135	0.87	128	1	76	0.81	-1.90681	3.93965	1.95486e-17	6.9592e-14	Down
-	Novel12283	4114	44	0.95	57	0.61	2	0.03	7	0.11	3	0.06	-3.60974	0.664367	4.61784e-17	1.57245e-13	Down
ASNS	ENSG00000070669	20425	1017	9.31	1766	7.96	7063	39.32	4696	31.5	3358	30.76	1.86829	7.82709	1.73266e-16	5.45919e-13	Ups
AATK	ENSG00000181409	48783	114	0.76	190	0.62	31	0.13	31	0.15	32	0.21	-2.21682	2.38414	1.74261e-16	5.45919e-13	Down
-	Novel3875	6669	51	0.72	66	0.46	10	0.09	8	0.08	4	0.06	-2.97942	0.937604	6.07382e-16	1.8296e-12	Down
DUSP9	ENSG00000130829	8836	181	2.72	302	2.23	49	0.45	64	0.7	53	0.8	-2.06114	3.07781	9.41377e-16	2.73066e-12	Down
CA9	ENSG00000107159	7304	508	22.91	1039	23.08	201	5.51	255	8.43	173	7.81	-1.79271	4.77786	1.12397e-15	3.14386e-12	Down
C6orf223	ENSG00000181577	5379	509	4.33	844	3.53	263	1.36	219	1.37	185	1.57	-1.56399	4.69868	2.237e-15	6.00507e-12	Down
EDN2	ENSG00000127129	5899	27	1.04	49	0.93	2	0.05	3	0.08	3	0.12	-3.72061	0.248297	2.30023e-15	6.00507e-12	Down
OLFML1	ENSG00000183801	25990	112	1.34	225	1.32	50	0.36	47	0.41	33	0.39	-1.89221	2.57955	3.67875e-15	9.29405e-12	Down
MUC1	ENSG00000185499	21279	159	1.12	237	0.82	51	0.22	53	0.27	46	0.32	-1.94968	2.84443	5.56127e-15	1.3611e-11	Down
MYLK3	ENSG00000140795	88311	810	4.5	1336	3.66	275	0.93	391	1.59	206	1.15	-1.8527	5.27178	7.01004e-15	1.6637e-11	Down
CPA4	ENSG00000128510	31047	147	1.8	231	1.4	56	0.42	51	0.46	45	0.55	-1.85978	2.7939	1.07403e-14	2.47402e-11	Down
HSPB7	ENSG00000173641	5567	447	5.69	932	5.84	279	2.16	247	2.31	171	2.18	-1.49909	4.70326	1.56184e-14	3.49491e-11	Down
TNS4	ENSG00000131746	25770	1458	16.78	2122	12.03	391	2.74	371	3.13	440	5.07	-2.09099	5.96903	2.02442e-14	4.40419e-11	Down
WNT5A	ENSG00000114251	24232	3015	11.4	5497	10.24	1767	4.06	1664	4.61	1225	4.64	-1.39908	7.38477	2.09474e-14	4.43399e-11	Down
SLC39A10	ENSG00000196950	161726	2106	18.67	4050	17.68	1338	7.22	1220	7.93	780	6.92	-1.4192	6.89944	2.57915e-14	5.31569e-11	Down
CDH5	ENSG00000179776	38154	67	0.67	126	0.62	20	0.12	21	0.15	19	0.19	-2.19873	1.73387	3.28243e-14	6.5917e-11	Down
ANKRD2	ENSG00000165887	11444	331	12.97	801	15.46	147	3.5	177	5.09	76	2.98	-2.00671	4.23626	3.38017e-14	6.61829e-11	Down
MAG	ENSG00000105695	21682	15	0.29	33	0.31	0	0	1	0.01	0	0	-5.66178	-0.436387	5.76399e-14	1.10105e-10	Down
MAMDC2	ENSG00000165072	187753	175	2.86	323	2.6	102	1.01	72	0.86	55	0.9	-1.66273	3.21423	7.97772e-14	1.48764e-10	Down
PRSS8	ENSG00000052344	4328	54	0.94	82	0.7	12	0.13	18	0.23	6	0.1	-2.47469	1.21212	1.09584e-13	1.99593e-10	Down
SLC7A11	ENSG00000151012	78284	934	7.94	1194	5	3987	20.62	4092	25.5	2527	21.5	1.70425	7.36492	1.17926e-13	2.09906e-10	Ups
CDKN1C	ENSG00000129757	2730	244	2.61	421	2.22	116	0.76	123	0.96	90	0.96	-1.54892	3.67839	2.30494e-13	3.99914e-10	Down
TINAGL1	ENSG00000142910	11173	809	5.32	1081	3.5	324	1.3	266	1.28	263	1.73	-1.71801	5.173	2.34886e-13	3.99914e-10	Down
FSTL3	ENSG00000070404	7010	3792	37.25	7705	37.27	2090	12.49	1679	12.09	1712	16.83	-1.54986	7.74357	3.8259e-13	6.37533e-10	Down
STEAP4	ENSG00000127954	31906	2181	15.18	3737	12.81	1430	6.05	1040	5.31	866	6.03	-1.3769	6.88147	1.10176e-12	1.79768e-09	Down
NCCRP1	ENSG00000188505	4924	130	5.84	132	2.92	30	0.82	30	0.99	25	1.12	-2.24488	2.24605	1.91746e-12	3.06476e-09	Down
ANXA8L1	ENSG00000150165	162341	174	0.38	324	0.35	95	0.13	87	0.14	69	0.15	-1.5119	3.26484	2.34687e-12	3.67609e-09	Down
-	Novel3424	16710	353	1.88	612	1.6	217	0.7	203	0.79	118	0.63	-1.40291	4.25903	3.78167e-12	5.80738e-09	Down
KLF4	ENSG00000136826	5631	113	1.41	142	0.88	515	3.92	400	3.67	336	4.21	1.70278	4.30247	4.45016e-12	6.70253e-09	Ups
TRIB3	ENSG00000101255	16943	1063	18.98	1629	14.32	4818	52.31	3419	44.74	3185	56.9	1.52391	7.51919	4.59082e-12	6.78394e-09	Ups
MEOX1	ENSG00000005102	21567	47	0.64	59	0.4	16	0.13	8	0.08	4	0.05	-2.51171	0.885444	7.82494e-12	1.13489e-08	Down
STRA6	ENSG00000137868	32802	107	0.53	126	0.31	24	0.07	15	0.05	26	0.13	-2.41056	2.02123	8.22449e-12	1.17115e-08	Down
DNMT3L	ENSG00000142182	15878	59	0.69	93	0.53	24	0.17	17	0.15	14	0.16	-2.0175	1.46759	1.01208e-11	1.41544e-08	Down
LOX	ENSG00000113083	15091	609	6.43	1278	6.65	415	2.67	379	2.93	287	3.03	-1.3056	5.22264	1.25277e-11	1.69797e-08	Down
PRSS23	ENSG00000150687	161852	1314	5.68	2450	5.21	942	2.48	796	2.52	573	2.48	-1.23965	6.26402	1.25745e-11	1.69797e-08	Down
-	Novel10177	12462	151	1.08	314	1.1	79	0.34	89	0.47	59	0.42	-1.54103	3.13814	1.28743e-11	1.70898e-08	Down
CDC42BPG	ENSG00000171219	21401	32	0.34	49	0.26	9	0.06	7	0.05	3	0.03	-2.63267	0.481907	1.30974e-11	1.70962e-08	Down
STAC2	ENSG00000141750	15957	140	1.57	214	1.18	61	0.42	68	0.56	43	0.48	-1.60233	2.78214	1.45215e-11	1.86444e-08	Down
SCARNA16	ENSG00000251942	110199	41	0.55	107	0.7	7	0.06	20	0.2	4	0.05	-2.73352	1.2131	1.52506e-11	1.92647e-08	Down
DHRS3	ENSG00000162496	49799	678	16.76	1378	16.78	470	7.07	333	6.04	308	7.62	-1.39496	5.31897	1.70017e-11	2.11358e-08	Down
RASSF2	ENSG00000101265	43623	66	0.58	128	0.55	31	0.17	29	0.19	21	0.18	-1.78259	1.84356	3.3736e-11	4.12839e-08	Down
ARHGDIB	ENSG00000111348	19712	44	0.88	95	0.94	22	0.27	17	0.25	8	0.16	-2.08672	1.28345	3.45525e-11	4.16326e-08	Down
TGM1	ENSG00000092295	15456	100	1.17	169	0.97	52	0.37	41	0.35	34	0.4	-1.62614	2.36954	3.60275e-11	4.27521e-08	Down
ADM2	ENSG00000128165	4885	82	0.79	68	0.32	425	2.48	364	2.56	358	3.44	2.29852	4.12035	5.4691e-11	6.39305e-08	Ups
-	Novel7	1512	46	2.7	91	2.63	11	0.39	23	0.99	9	0.53	-2.18761	1.25435	5.62008e-11	6.43675e-08	Down
SERPINB5	ENSG00000206075	28325	860	16.23	2246	20.87	669	7.68	538	7.44	350	6.61	-1.48199	5.83308	5.67086e-11	6.43675e-08	Down
CSDC2	ENSG00000172346	16979	267	7.03	342	4.43	88	1.41	106	2.05	84	2.21	-1.70551	3.55817	6.11648e-11	6.84338e-08	Down
MIR137HG	ENSG00000225206	61864	81	0.68	182	0.76	49	0.25	31	0.19	31	0.26	-1.74378	2.25806	7.14891e-11	7.88585e-08	Down
AC006262.5	ENSG00000268621	14092	780	9.34	1719	10.13	574	4.18	532	4.67	303	3.63	-1.34625	5.6009	9.18785e-11	9.99422e-08	Down
HIST1H2AC	ENSG00000180573	15100	363	5.35	821	5.96	2481	22.26	1518	16.41	1177	17.37	1.60679	6.32699	1.08222e-10	1.16108e-07	Ups
GDF15	ENSG00000130513	14496	217	4.17	264	2.5	986	11.52	705	9.93	710	13.65	1.72739	5.24762	1.15052e-10	1.21767e-07	Ups
ANKRD37	ENSG00000186352	4616	94	1.58	219	1.81	40	0.41	59	0.73	26	0.44	-1.82364	2.47023	1.23175e-10	1.28626e-07	Down
LINC00842	ENSG00000223477	56165	81	0.25	129	0.19	43	0.08	30	0.07	22	0.07	-1.70548	2.00293	1.27432e-10	1.3132e-07	Down
RP1-30G7.2	ENSG00000236751	4992	98	2.03	189	1.93	50	0.63	56	0.85	22	0.46	-1.71144	2.40886	1.54254e-10	1.56897e-07	Down
AP000769.1	ENSG00000173727	12013	92	2.98	166	2.64	44	0.87	51	1.21	28	0.91	-1.60747	2.30499	1.59906e-10	1.6056e-07	Down
-	Novel13731	5557	26	1.69	52	1.66	10	0.4	6	0.29	4	0.26	-2.47681	0.437193	2.11994e-10	2.10166e-07	Down
GJB5	ENSG00000189280	3466	43	2.82	62	2	15	0.6	12	0.58	8	0.53	-2.14187	0.93973	2.17138e-10	2.12575e-07	Down
ATP1B1	ENSG00000143153	27026	5445	85.4	11309	87.33	4242	40.47	3823	43.95	2403	37.72	-1.20242	8.40914	2.44152e-10	2.36071e-07	Down
DIO3OS	ENSG00000258498	8211	51	0.35	72	0.24	16	0.07	12	0.06	14	0.1	-2.09975	1.17408	2.57059e-10	2.4552e-07	Down
SPON2	ENSG00000159674	42031	558	2.88	916	2.33	355	1.12	256	0.97	246	1.27	-1.32558	4.90817	2.95126e-10	2.78482e-07	Down
DDIT3	ENSG00000175197	3930	83	1.4	167	1.39	728	7.49	516	6.4	241	4.08	1.98839	4.43583	3.18094e-10	2.96581e-07	Ups
PLK2	ENSG00000145632	6279	1160	10.32	2225	9.74	925	5	708	4.62	496	4.41	-1.21051	6.11668	3.2514e-10	2.99584e-07	Down
CAV1	ENSG00000105974	36395	2332	20.45	4370	18.87	1784	9.52	1449	9.32	1112	9.76	-1.15646	7.12721	3.47595e-10	3.1655e-07	Down
PDGFRB	ENSG00000113721	42036	154	1.17	258	0.97	80	0.37	46	0.26	60	0.46	-1.67722	2.96028	4.13543e-10	3.72279e-07	Down
SLC2A3	ENSG00000059804	17046	872	5.83	1627	5.36	665	2.7	584	2.86	378	2.53	-1.16265	5.70423	4.63371e-10	4.12395e-07	Down
-	Novel14010	1425	13	0.81	15	0.46	0	0	0	0	0	0	-6.82518	-1.03674	5.07818e-10	4.46874e-07	Down
CASP14	ENSG00000105141	8910	15	0.33	42	0.45	3	0.04	4	0.06	2	0.04	-3.11202	-0.0841826	6.21222e-10	5.40594e-07	Down
-	Novel12210	6316	30	0.42	44	0.3	6	0.05	9	0.09	4	0.06	-2.49939	0.395102	6.74101e-10	5.80164e-07	Down
TNFSF9	ENSG00000125657	4922	1122	60.17	2118	55.92	760	24.79	690	27.13	578	31.02	-1.18646	6.06704	6.85838e-10	5.83849e-07	Down
H19	ENSG00000130600	6296	65608	377.25	152472	431.67	38724	135.44	50483	212.79	29540	170	-1.35692	12.0296	8.85925e-10	7.46073e-07	Down
TNFSF10	ENSG00000121858	18000	27	0.43	50	0.39	14	0.14	4	0.05	1	0.02	-2.56085	0.405613	9.93834e-10	8.28043e-07	Down
MAP2K6	ENSG00000108984	128634	317	2.95	794	3.64	252	1.43	213	1.45	146	1.36	-1.34843	4.41356	1.15916e-09	9.55621e-07	Down
BMF	ENSG00000104081	21003	81	0.6	106	0.38	34	0.15	25	0.14	24	0.18	-1.74746	1.86086	1.20384e-09	9.82123e-07	Down
AQP3	ENSG00000165272	6458	1283	12.49	3147	15.09	1107	6.56	834	5.95	564	5.5	-1.32151	6.41374	1.33176e-09	1.07528e-06	Down
CEBPG	ENSG00000153879	9356	676	12.52	1256	11.45	2674	30.12	2252	30.57	1507	27.93	1.1898	6.73742	1.46789e-09	1.1731e-06	Ups
VWA5A	ENSG00000110002	32360	362	3.15	798	3.42	301	1.59	204	1.3	144	1.26	-1.36076	4.49326	1.53024e-09	1.21058e-06	Down
RCOR2	ENSG00000167771	5624	36	0.89	50	0.61	7	0.1	5	0.09	11	0.27	-2.42985	0.622571	1.68899e-09	1.3228e-06	Down
FUT1	ENSG00000174951	7380	5	0.08	7	0.05	42	0.4	37	0.42	31	0.48	2.63307	0.776127	1.74332e-09	1.35183e-06	Ups
UCA1	ENSG00000214049	8120	314	4.58	641	4.6	94	0.83	188	2.01	77	1.12	-1.92533	4.04725	2.08464e-09	1.60065e-06	Down
PZP	ENSG00000126838	63489	4955	3.34	8288	2.75	3221	1.32	3477	1.72	1901	1.28	-1.19104	8.11849	2.1091e-09	1.60371e-06	Down
PMAIP1	ENSG00000141682	4359	386	8.55	641	6.99	1642	22.11	1247	20.24	821	18.19	1.27541	5.91544	2.14743e-09	1.61173e-06	Ups
PSG4	ENSG00000243137	14598	48	0.29	97	0.29	27	0.1	23	0.1	11	0.07	-1.78154	1.4314	2.1608e-09	1.61173e-06	Down
NUPR1	ENSG00000176046	2398	572	16.99	826	12.08	2218	40.07	1593	34.68	1433	42.59	1.33189	6.43239	2.2867e-09	1.68955e-06	Ups
EDN1	ENSG00000078401	8721	238	1.2	583	1.45	166	0.51	90	0.33	106	0.53	-1.65232	3.88117	2.32903e-09	1.70474e-06	Down
-	Novel8597	4203	49	1.04	97	1.01	26	0.33	23	0.36	14	0.3	-1.73966	1.45835	2.76332e-09	2.00389e-06	Down
ACTC1	ENSG00000159251	8044	46	0.7	139	1.04	20	0.19	24	0.27	20	0.3	-1.96989	1.6693	3.09401e-09	2.22312e-06	Down
LINC00052	ENSG00000259527	2758	27	1.34	38	0.93	4	0.12	7	0.26	5	0.25	-2.55132	0.223895	3.14254e-09	2.23286e-06	Down
JUN	ENSG00000177606	3321	334	8.94	405	5.34	1254	20.41	974	19.1	861	23.06	1.46073	5.65005	3.16459e-09	2.23286e-06	Ups
SFN	ENSG00000175793	1315	1669	112.78	3587	119.35	1312	53.93	1068	52.91	911	61.61	-1.16707	6.74564	3.41781e-09	2.37522e-06	Down
ANKRD1	ENSG00000148677	9181	65	2.92	114	2.52	30	0.82	37	1.22	14	0.63	-1.69682	1.76695	3.42701e-09	2.37522e-06	Down
SEMA7A	ENSG00000138623	25179	132	1.27	220	1.04	82	0.48	47	0.33	52	0.5	-1.50457	2.7929	3.77377e-09	2.59261e-06	Down
KLHL4	ENSG00000102271	152299	2016	19.6	5137	24.58	1630	9.64	1480	10.55	743	7.23	-1.39904	7.06801	4.02264e-09	2.73955e-06	Down
RP11-196G18.22	ENSG00000261716	4527	225	4.42	428	4.14	845	10.09	769	11.07	508	9.98	1.16349	5.1521	4.10125e-09	2.76902e-06	Ups
LMO7	ENSG00000136153	310386	2784	10.1	5403	9.65	2367	5.22	1800	4.79	1319	4.79	-1.11287	7.42623	4.73238e-09	3.16782e-06	Down
HIST1H2BN	ENSG00000233822	17927	167	0.75	248	0.55	565	1.54	552	1.81	354	1.59	1.24958	4.61084	5.05592e-09	3.35572e-06	Ups
BET3L	ENSG00000173626	50622	58	1.54	141	1.84	31	0.5	38	0.74	19	0.5	-1.67426	1.87831	5.1503e-09	3.38963e-06	Down
SLC7A11-AS1	ENSG00000250033	120714	12	0.15	11	0.07	74	0.57	65	0.6	32	0.4	2.28125	1.38263	5.39372e-09	3.52026e-06	Ups
CD70	ENSG00000125726	20921	1160	42.49	2154	38.85	885	19.72	739	19.84	612	22.44	-1.08986	6.14176	6.47776e-09	4.19283e-06	Down
CSF1R	ENSG00000182578	60082	26	0.35	54	0.35	10	0.08	8	0.08	7	0.09	-2.18486	0.531791	6.91689e-09	4.44036e-06	Down
-	Novel5046	7802	53	3.51	131	4.27	24	0.97	35	1.7	18	1.19	-1.74393	1.74804	7.28014e-09	4.63556e-06	Down
CD82	ENSG00000085117	55937	96	1.19	193	1.17	54	0.41	64	0.58	37	0.46	-1.41853	2.51235	8.0559e-09	5.08815e-06	Down
MPP7	ENSG00000150054	283495	2075	10.09	3837	9.19	1645	4.87	1508	5.38	918	4.47	-1.08722	6.97715	8.41785e-09	5.27422e-06	Down
RP1-140K8.5	ENSG00000260604	7070	42	0.53	49	0.3	16	0.12	9	0.08	7	0.09	-2.09662	0.780902	9.04455e-09	5.62191e-06	Down
C8orf22	ENSG00000168333	21780	16	0.32	36	0.36	6	0.07	1	0.01	3	0.06	-2.85503	-0.14824	9.46711e-09	5.83822e-06	Down
FOXN1	ENSG00000109101	32654	35	0.65	35	0.32	6	0.07	7	0.1	6	0.11	-2.46029	0.371306	9.60174e-09	5.87499e-06	Down
-	Novel5151	1236	15	1.08	16	0.57	2	0.09	0	0	0	0	-4.30749	-0.856612	1.01384e-08	6.15528e-06	Down
KRT8	ENSG00000170421	52879	15085	96.87	35597	112.55	13490	52.69	10028	47.21	8189	52.63	-1.16268	9.99636	1.11416e-08	6.7123e-06	Down
WISP2	ENSG00000064205	13951	2619	21.48	4603	18.59	1791	8.93	1537	9.24	1402	11.51	-1.12918	7.25918	1.13732e-08	6.79955e-06	Down
HRASLS2	ENSG00000133328	12372	78	4.42	210	5.86	48	1.66	43	1.79	40	2.27	-1.59191	2.40717	1.39403e-08	8.27112e-06	Down
RP3-416H24.1	ENSG00000257671	4336	143	4.29	479	7.07	88	1.6	100	2.2	70	2.1	-1.68375	3.42547	1.65e-08	9.71629e-06	Down
SDR16C5	ENSG00000170786	21577	138	1.74	340	2.11	115	0.88	76	0.7	43	0.54	-1.54996	3.14186	1.81135e-08	1.05868e-05	Down
HIST1H1E	ENSG00000168298	785	8	0.91	24	1.34	88	6.06	64	5.31	35	3.97	1.99975	1.52504	1.86665e-08	1.08292e-05	Ups
HSPA2	ENSG00000126803	7333	40	0.46	98	0.56	17	0.12	23	0.19	16	0.18	-1.78391	1.34705	1.88049e-08	1.08293e-05	Down
FAM78A	ENSG00000126882	20061	519	3.84	771	2.81	303	1.36	290	1.57	243	1.8	-1.18029	4.79242	1.93027e-08	1.09678e-05	Down
ALPI	ENSG00000163295	3910	1872	50.17	2854	37.66	1101	17.95	747	14.67	870	23.33	-1.33742	6.59616	1.93256e-08	1.09678e-05	Down
C1QTNF6	ENSG00000133466	19405	1504	7.52	2185	5.38	700	2.13	617	2.26	694	3.48	-1.40452	6.22467	2.02648e-08	1.14181e-05	Down
FAM129A	ENSG00000135842	183825	644	5.31	857	3.48	2159	10.83	1795	10.85	1332	10.99	1.2153	6.45992	2.09969e-08	1.17461e-05	Ups
COL16A1	ENSG00000084636	52073	42	0.27	133	0.43	32	0.13	19	0.09	14	0.09	-1.8959	1.60228	2.13661e-08	1.18679e-05	Down
HK1	ENSG00000156515	131899	1711	15.71	3077	13.91	1187	6.63	1161	7.81	921	8.46	-1.07031	6.68637	2.15798e-08	1.19021e-05	Down
GJC2	ENSG00000198835	9975	25	0.99	49	0.96	9	0.22	6	0.17	8	0.32	-2.19161	0.436201	2.20103e-08	1.20547e-05	Down
NFIL3	ENSG00000165030	14818	281	11.98	514	10.79	963	24.96	834	26.06	683	29.13	1.11736	5.40713	2.26609e-08	1.23248e-05	Ups
NDUFA4L2	ENSG00000185633	5946	246	3.15	462	2.92	161	1.26	174	1.64	122	1.57	-1.15192	3.89813	2.47388e-08	1.33622e-05	Down
SCNN1A	ENSG00000111319	31471	1125	4.63	1252	2.54	348	0.87	383	1.16	397	1.64	-1.65139	5.56167	2.59127e-08	1.39004e-05	Down
COL5A2	ENSG00000204262	193434	70	0.84	111	0.65	36	0.26	35	0.31	24	0.29	-1.48155	1.86983	2.64265e-08	1.40796e-05	Down
GGT5	ENSG00000099998	25701	251	3.16	334	2.07	83	0.64	79	0.73	99	1.25	-1.69904	3.49644	2.73986e-08	1.44989e-05	Down
SYT12	ENSG00000173227	44147	1173	6.71	2305	6.49	874	3.04	864	3.62	647	3.71	-1.05248	6.21563	2.86482e-08	1.50584e-05	Down
TMEM45A	ENSG00000181458	84868	471	4.31	1058	4.77	413	2.3	306	2.05	251	2.3	-1.15433	4.96614	2.95106e-08	1.54083e-05	Down
WNT7B	ENSG00000188064	56888	700	7.74	964	5.25	260	1.75	307	2.49	294	3.25	-1.48799	5.05974	3.37865e-08	1.74729e-05	Down
RP5-1028K7.2	ENSG00000266088	9977	28	2.08	59	2.15	15	0.68	13	0.71	2	0.15	-2.06954	0.657979	3.3911e-08	1.74729e-05	Down
CD24P4	ENSG00000185275	2070	2025	86.76	3833	80.86	1662	43.31	1412	44.35	1096	47	-1.01434	6.99008	3.47058e-08	1.77001e-05	Down
C5AR2	ENSG00000134830	11203	82	1.38	132	1.09	36	0.37	37	0.46	36	0.61	-1.50261	2.10012	3.48166e-08	1.77001e-05	Down
PDE4B	ENSG00000184588	582063	55	0.27	100	0.24	33	0.1	30	0.11	14	0.07	-1.5576	1.60549	3.50301e-08	1.77001e-05	Down
GPRC5A	ENSG00000013588	27156	4917	25.47	6499	16.58	2200	6.93	2440	9.27	2171	11.25	-1.30322	7.9102	3.53811e-08	1.77629e-05	Down
FAM25C	ENSG00000188279	12282	24	1.99	60	2.45	13	0.65	9	0.55	7	0.58	-2.02962	0.613113	3.76416e-08	1.87774e-05	Down
LRRC42	ENSG00000116212	33651	842	16.64	1804	17.56	745	8.96	612	8.87	451	8.92	-1.05821	5.8025	3.996e-08	1.98078e-05	Down
RP1-193H18.2	ENSG00000267194	2504	152	5.39	180	3.15	69	1.49	66	1.72	51	1.81	-1.43653	2.79256	4.10875e-08	2.02386e-05	Down
GDA	ENSG00000119125	142599	4935	41.45	9185	37.99	4092	20.91	3745	23.06	2418	20.33	-1.00315	8.26652	4.46079e-08	2.18353e-05	Down
BTG2	ENSG00000159388	4112	144	3.21	298	3.27	625	8.47	543	8.87	318	7.09	1.2105	4.61337	4.57685e-08	2.22642e-05	Ups
DAPP1	ENSG00000070190	53322	42	0.52	63	0.39	15	0.11	21	0.19	3	0.04	-2.01217	0.963925	4.62482e-08	2.23587e-05	Down
ZNF862	ENSG00000106479	29113	68	0.45	102	0.34	263	1.07	223	1.09	141	0.94	1.30368	3.36858	4.67274e-08	2.24518e-05	Ups
KCNN4	ENSG00000104783	17439	920	7.73	1596	6.6	664	3.39	439	2.7	465	3.91	-1.21026	5.71038	4.82279e-08	2.30315e-05	Down
ZNF488	ENSG00000165388	18857	123	0.8	198	0.63	71	0.28	40	0.19	53	0.34	-1.50608	2.66901	5.01138e-08	2.3787e-05	Down
RP11-380J14.1	ENSG00000204362	7835	17	0.32	31	0.29	4	0.05	0	0	5	0.1	-2.8914	-0.231695	5.10791e-08	2.40992e-05	Down
PPP1R3G	ENSG00000219607	1736	14	0.72	45	1.13	4	0.12	7	0.26	2	0.1	-2.63632	0.01704	5.16041e-08	2.42011e-05	Down
ARRDC4	ENSG00000140450	54285	46	0.81	77	0.67	177	1.89	148	1.9	129	2.27	1.34787	2.92928	5.39027e-08	2.51286e-05	Ups
AP001631.10	ENSG00000228120	9404	179	1.71	244	1.15	62	0.36	61	0.43	74	0.71	-1.63645	3.04891	5.57916e-08	2.58553e-05	Down
Y_RNA	ENSG00000207481	60063	51	1.17	80	0.9	28	0.39	19	0.32	16	0.37	-1.60909	1.37982	5.90886e-08	2.72221e-05	Down
MYO1G	ENSG00000136286	16437	28	0.15	29	0.08	6	0.02	4	0.02	5	0.03	-2.4897	0.0922863	6.01485e-08	2.7416e-05	Down
CSPG4	ENSG00000173546	38527	1359	14.57	1870	9.87	627	4.09	696	5.47	612	6.57	-1.29051	6.08611	6.02095e-08	2.7416e-05	Down
-	Novel5027	3156	23	0.94	88	1.77	17	0.42	9	0.27	3	0.12	-2.39473	0.851758	6.08468e-08	2.7546e-05	Down
FGFR3	ENSG00000068078	15566	287	2.5	472	2.03	194	1.03	156	1	146	1.27	-1.15132	4.02306	6.17511e-08	2.77948e-05	Down
RP11-332J15.3	ENSG00000251365	13354	19	0.91	39	0.92	6	0.18	6	0.21	4	0.19	-2.35936	0.0804913	6.88288e-08	3.08034e-05	Down
TTLL6	ENSG00000170703	54980	28	0.29	97	0.49	20	0.13	12	0.09	11	0.11	-1.98721	1.11661	7.47532e-08	3.32648e-05	Down
GJA5	ENSG00000143140	17153	9	0.13	19	0.13	1	0.01	0	0	1	0.01	-4.10308	-0.984894	7.69479e-08	3.3909e-05	Down
PPP1R15A	ENSG00000087074	3666	380	4.87	538	3.39	1256	9.79	1028	9.65	745	9.55	1.13155	5.67344	7.70668e-08	3.3909e-05	Ups
SFXN3	ENSG00000107819	10011	762	4.12	1650	4.39	702	2.31	531	2.1	403	2.18	-1.07067	5.66197	7.94562e-08	3.4765e-05	Down
STXBP6	ENSG00000168952	240733	136	0.73	253	0.67	104	0.34	88	0.35	60	0.32	-1.16523	3.03892	8.00106e-08	3.4813e-05	Down
NYAP1	ENSG00000166924	19575	304	3.05	421	2.08	144	0.88	177	1.3	123	1.24	-1.27667	3.94091	8.12074e-08	3.51386e-05	Down
RP11-341G5.3	ENSG00000248698	28155	37	0.59	97	0.77	22	0.21	15	0.18	18	0.29	-1.7565	1.30754	8.39602e-08	3.61301e-05	Down
HIST2H2BF	ENSG00000203814	30992	12	0.15	26	0.17	99	0.78	54	0.51	49	0.63	1.86385	1.6706	8.4686e-08	3.62433e-05	Ups
ADSSL1	ENSG00000185100	23140	246	2.11	453	1.91	174	0.91	121	0.76	130	1.12	-1.2319	3.85253	9.01075e-08	3.8354e-05	Down
PCK2	ENSG00000100889	16546	574	3.94	692	2.34	1940	8.11	1515	7.63	1214	8.35	1.26542	6.27351	9.07933e-08	3.8437e-05	Ups
BMPER	ENSG00000164619	250962	15	0.16	46	0.24	6	0.04	9	0.07	0	0	-2.49866	0.0804775	9.20736e-08	3.87694e-05	Down
PHYHIP	ENSG00000168490	13388	163	0.77	299	0.69	132	0.38	102	0.35	71	0.34	-1.14472	3.29363	9.31113e-08	3.89534e-05	Down
EPB41L1	ENSG00000088367	141524	538	2.79	794	2.03	305	0.96	294	1.12	263	1.37	-1.17577	4.84183	9.35054e-08	3.89534e-05	Down
PPL	ENSG00000118898	78235	1037	6.34	1574	4.74	581	2.16	648	2.9	504	3.08	-1.13738	5.81991	9.71075e-08	4.024e-05	Down
AC006262.6	ENSG00000268460	14489	73	0.75	120	0.61	35	0.22	42	0.32	28	0.29	-1.41934	1.9774	9.89585e-08	4.07912e-05	Down
GABRE	ENSG00000102287	21561	1119	2.41	2567	2.72	1042	1.37	570	0.9	498	1.07	-1.31812	6.16305	1.07407e-07	4.40419e-05	Down
PDGFB	ENSG00000100311	21393	148	3.09	184	1.89	74	0.94	79	1.21	41	0.86	-1.3895	2.79835	1.14782e-07	4.68209e-05	Down
SDPR	ENSG00000168497	12954	20	0.55	18	0.24	3	0.05	1	0.02	2	0.06	-3.19066	-0.512169	1.17443e-07	4.76579e-05	Down
ARNT2	ENSG00000172379	193587	156	1	219	0.69	86	0.33	92	0.43	59	0.38	-1.23976	3.00733	1.19509e-07	4.82466e-05	Down
VIT	ENSG00000205221	118103	133	1.69	214	1.34	84	0.65	83	0.77	57	0.73	-1.18458	2.89462	1.23554e-07	4.96238e-05	Down
ARHGAP18	ENSG00000146376	134531	1358	15.6	2930	16.57	1288	9	975	8.21	631	7.25	-1.09521	6.48037	1.26287e-07	5.04626e-05	Down
TCF4	ENSG00000196628	442457	51	0.11	65	0.07	22	0.03	19	0.03	14	0.03	-1.65252	1.22616	1.3042e-07	5.18497e-05	Down
COL3A1	ENSG00000168542	38427	356	3.13	637	2.76	231	1.24	218	1.41	199	1.75	-1.12697	4.40241	1.4486e-07	5.72995e-05	Down
ATF3	ENSG00000162772	55444	146	1.37	97	0.45	753	4.3	499	3.44	455	4.28	2.08898	4.68404	1.51115e-07	5.94732e-05	Ups
PSPH	ENSG00000146733	40554	949	10.11	1774	9.3	3345	21.67	2840	22.18	1880	20.04	1.02166	7.10245	1.66641e-07	6.52557e-05	Ups
SYTL5	ENSG00000147041	122238	15	0.18	51	0.29	10	0.07	6	0.05	2	0.02	-2.34257	0.203366	2.07966e-07	8.06323e-05	Down
CARS	ENSG00000110619	100495	593	2.42	1029	2.07	2201	5.47	1617	4.84	1181	4.83	1.06264	6.40154	2.10875e-07	8.13574e-05	Ups
TMEM79	ENSG00000163472	10251	101	1.44	189	1.32	392	3.39	289	3.01	290	4.12	1.23034	4.04386	2.45897e-07	9.44038e-05	Ups
OASL	ENSG00000135114	18999	80	1.63	145	1.46	54	0.67	44	0.66	36	0.73	-1.28036	2.22739	2.55997e-07	9.73273e-05	Down
ULBP1	ENSG00000111981	9702	28	0.61	21	0.22	108	1.43	85	1.35	72	1.56	1.81119	2.08644	2.59602e-07	9.8221e-05	Ups
CHRND	ENSG00000135902	10675	69	0.96	172	1.18	55	0.46	25	0.25	31	0.43	-1.6035	2.16293	2.66814e-07	0.000100464	Down
PSTPIP2	ENSG00000152229	88927	242	3.22	401	2.63	189	1.53	140	1.37	119	1.58	-1.07248	3.81497	2.79142e-07	0.000104604	Down
PSAT1	ENSG00000135069	32951	3275	109.33	6434	105.75	13013	264.22	9134	223.51	7083	236.64	1.056	8.95133	2.96985e-07	0.00011076	Ups
MMP24	ENSG00000125966	50490	209	2.32	260	1.42	102	0.69	85	0.69	87	0.97	-1.35396	3.30894	2.98925e-07	0.000110955	Down
FAM46B	ENSG00000158246	7817	150	5.63	218	4.03	84	1.92	90	2.48	64	2.4	-1.19278	2.99362	3.20244e-07	0.000118308	Down
CHAC1	ENSG00000128965	3551	134	2.47	75	0.68	698	7.82	488	6.59	532	9.8	2.31264	4.69145	3.29657e-07	0.000121213	Ups
PCYOX1L	ENSG00000145882	11647	30	0.21	54	0.19	121	0.53	101	0.53	88	0.63	1.35345	2.38658	3.35321e-07	0.00012272	Ups
HIST1H2BC	ENSG00000180596	16879	20	0.55	53	0.71	138	2.3	88	1.77	71	1.95	1.5056	2.2666	3.41838e-07	0.000124523	Ups
INSIG2	ENSG00000125629	22546	394	4.2	778	4.08	354	2.3	303	2.37	190	2.03	-1.00557	4.66948	3.5129e-07	0.000126968	Down
MYEOV	ENSG00000172927	121225	174	1.03	216	0.63	107	0.39	75	0.33	61	0.36	-1.29177	3.06561	3.51792e-07	0.000126968	Down
SLC2A5	ENSG00000142583	53372	19	0.15	27	0.11	4	0.02	6	0.03	2	0.02	-2.46407	-0.204784	3.67121e-07	0.000131892	Down
CDA	ENSG00000158825	29961	1163	64.07	1942	52.68	874	29.29	678	27.38	644	35.51	-1.03351	6.09295	3.78617e-07	0.000135402	Down
GJB3	ENSG00000188910	5181	154	3.41	268	2.92	97	1.31	67	1.09	81	1.79	-1.30007	3.11796	3.89065e-07	0.000138505	Down
NYAP2	ENSG00000144460	302996	1404	10.73	1977	7.44	973	4.52	890	4.98	660	5.05	-1.0051	6.26222	3.96678e-07	0.000140576	Down
RP11-169K16.6	ENSG00000224321	11416	59	1.26	134	1.41	42	0.54	28	0.44	31	0.66	-1.42629	1.93009	4.02552e-07	0.000142015	Down
-	Novel11242	919	1	0.1	0	0	20	1.18	16	1.13	7	0.68	4.54628	-0.537638	4.12821e-07	0.000144338	Ups
F2R	ENSG00000181104	19739	101	2.11	183	1.88	80	1.01	51	0.78	45	0.94	-1.23118	2.57245	4.17757e-07	0.000145415	Down
PTPRB	ENSG00000127329	120591	107	0.57	251	0.66	85	0.28	61	0.24	61	0.33	-1.27255	2.84455	4.60589e-07	0.000159615	Down
RP11-196G18.3	ENSG00000233030	7362	1	0.03	1	0.01	24	0.37	9	0.17	23	0.58	4.13897	-0.167438	5.03259e-07	0.000173633	Ups
HPDL	ENSG00000186603	1803	611	30.11	1207	29.29	514	15.41	360	13.01	355	17.51	-1.07103	5.27363	5.06555e-07	0.000174004	Down
LCA10	ENSG00000196987	8318	27	0.65	39	0.46	12	0.17	9	0.16	4	0.1	-1.95574	0.362451	5.144e-07	0.000175927	Down
CTC-490G23.2	ENSG00000231412	7904	11319	83.35	15993	57.99	7352	32.93	6297	33.99	5836	43.01	-1.04879	9.2559	5.27239e-07	0.00017919	Down
LINC00662	ENSG00000261824	109440	225	0.96	306	0.64	696	1.81	723	2.26	404	1.73	1.17532	4.92571	5.28516e-07	0.00017919	Ups
A4GALT	ENSG00000128274	29185	125	1.31	186	0.96	72	0.46	64	0.49	59	0.62	-1.2242	2.73944	5.44393e-07	0.000183777	Down
CTH	ENSG00000116761	35383	453	8.84	820	7.88	1638	19.44	1244	17.79	882	17.22	1.01082	6.00527	5.61193e-07	0.000188635	Ups
GSN	ENSG00000148180	125050	421	2.12	950	2.36	388	1.19	347	1.28	231	1.16	-1.00864	4.86875	5.7418e-07	0.000192176	Down
FN1	ENSG00000115414	75733	217	0.59	326	0.44	132	0.22	93	0.18	107	0.29	-1.25377	3.52111	6.27996e-07	0.000208407	Down
PLAT	ENSG00000104368	33067	98	0.54	166	0.45	71	0.24	42	0.17	45	0.25	-1.28298	2.46209	6.38573e-07	0.000211023	Down
SH3TC2	ENSG00000169247	139525	66	0.21	144	0.23	58	0.11	31	0.07	19	0.06	-1.49941	2.02041	6.41466e-07	0.000211088	Down
SERPINF2	ENSG00000167711	12433	21	0.43	44	0.45	9	0.11	8	0.12	6	0.12	-2.00672	0.302401	6.55285e-07	0.000214733	Down
GCNT3	ENSG00000140297	45365	25	0.25	76	0.38	21	0.13	12	0.09	7	0.07	-1.82218	0.886728	6.65873e-07	0.000217294	Down
STC2	ENSG00000113739	14791	423	5.3	452	2.79	1460	11.13	1048	9.63	978	12.26	1.36362	5.84252	6.73032e-07	0.000217848	Ups
-	Novel6614	316	17	4.78	60	8.31	13	2.22	5	1.03	6	1.69	-2.13474	0.444237	6.73134e-07	0.000217848	Down
DKK1	ENSG00000107984	3747	409	12.43	1077	16.12	408	7.54	313	6.98	211	6.42	-1.15851	4.89377	7.11111e-07	0.000229191	Down
MYLK	ENSG00000065534	274434	642	1.26	876	0.85	328	0.39	409	0.59	278	0.55	-1.1549	5.05346	7.17103e-07	0.000230176	Down
KRT7	ENSG00000135480	19667	9291	93.35	23790	117.69	8645	52.83	8020	59.07	5784	58.16	-1.02437	9.42246	7.54604e-07	0.000241224	Down
AL603965.1	ENSG00000215033	23910	23	1.04	29	0.64	8	0.22	3	0.1	5	0.23	-2.24519	0.0046346	7.64548e-07	0.000243409	Down
-	Novel5115	4581	58	1.13	118	1.13	40	0.47	29	0.41	29	0.56	-1.3561	1.84197	7.76115e-07	0.000246091	Down
MPZL2	ENSG00000149573	11134	112	1.35	259	1.54	101	0.74	60	0.53	57	0.69	-1.26714	2.89709	8.05019e-07	0.000254227	Down
COL9A3	ENSG00000092758	24928	233	1.89	345	1.37	125	0.62	80	0.47	111	0.9	-1.40491	3.5573	8.64845e-07	0.000272023	Down
AF127936.7	ENSG00000235609	60768	6	0.13	13	0.14	43	0.59	38	0.62	25	0.56	1.92835	0.788603	9.72496e-07	0.000303446	Ups
RASL11A	ENSG00000122035	3364	124	4.73	281	5.28	96	2.23	102	2.85	64	2.44	-1.12878	3.07887	1.007e-06	0.000312965	Down
hsa-mir-125a	ENSG00000269959	8094	26	0.58	50	0.55	9	0.12	13	0.21	9	0.2	-1.80696	0.567916	1.03911e-06	0.000321669	Down
GRAMD3	ENSG00000155324	136363	606	4.17	1297	4.4	565	2.37	507	2.56	289	1.99	-1.01149	5.3478	1.06718e-06	0.000329056	Down
AIM1	ENSG00000112297	58695	80	0.56	153	0.53	59	0.25	52	0.27	38	0.27	-1.17313	2.30864	1.23332e-06	0.000378793	Down
CYP1A1	ENSG00000140465	6069	35	0.4	60	0.34	16	0.11	10	0.08	16	0.18	-1.69584	0.911622	1.24179e-06	0.000379905	Down
FAM109B	ENSG00000177096	11658	22	0.68	37	0.56	11	0.21	4	0.09	6	0.19	-2.0178	0.192638	1.2689e-06	0.000386689	Down
MBNL3	ENSG00000076770	120867	2852	6.73	4471	5.2	1750	2.51	2212	3.83	1339	3.16	-1.02438	7.34605	1.28452e-06	0.000389931	Down
F2RL1	ENSG00000164251	16383	123	3.1	270	3.36	98	1.5	98	1.81	65	1.64	-1.09592	3.05503	1.33827e-06	0.000403124	Down
NRP2	ENSG00000118257	116144	331	1.19	517	0.91	222	0.48	161	0.42	176	0.63	-1.13962	4.19673	1.34766e-06	0.000404397	Down
APBB1IP	ENSG00000077420	129698	57	0.84	106	0.77	31	0.28	37	0.4	25	0.37	-1.33363	1.75525	1.35628e-06	0.00040543	Down
JPH2	ENSG00000149596	77226	287	2.81	366	1.76	161	0.96	154	1.1	128	1.25	-1.14395	3.85854	1.38353e-06	0.000412001	Down
CYP27C1	ENSG00000186684	36614	227	1.98	345	1.48	162	0.86	158	1.01	101	0.88	-1.01416	3.68688	1.38941e-06	0.000412188	Down
RAPGEF3	ENSG00000079337	36369	61	0.27	97	0.22	32	0.09	27	0.09	29	0.13	-1.37858	1.72018	1.39547e-06	0.000412422	Down
PLLP	ENSG00000102934	28596	42	1.69	83	1.64	26	0.64	24	0.71	17	0.68	-1.42262	1.34902	1.44997e-06	0.000426918	Down
-	Novel4968	1821	24	1.17	42	1.01	13	0.39	11	0.39	3	0.15	-1.83328	0.374747	1.46711e-06	0.000430348	Down
LFNG	ENSG00000106003	16649	57	0.93	89	0.72	28	0.28	28	0.34	25	0.41	-1.38971	1.60806	1.6133e-06	0.000470587	Down
AP003068.23	ENSG00000254614	4229	29	1.33	38	0.86	13	0.36	7	0.24	7	0.32	-1.87034	0.417625	1.61631e-06	0.000470587	Down
ALS2CL	ENSG00000178038	24708	229	1.11	386	0.92	169	0.5	114	0.41	124	0.6	-1.12708	3.72712	1.63463e-06	0.000474157	Down
CTA-984G1.5	ENSG00000237015	1149	22	5.08	45	5.11	10	1.4	9	1.52	7	1.62	-1.87705	0.376784	1.64426e-06	0.000475191	Down
AEN	ENSG00000181026	10988	678	2.87	1584	3.3	2624	6.75	2194	6.8	1565	6.62	1.0015	6.77709	1.6786e-06	0.00048149	Ups
NPR1	ENSG00000169418	15698	470	5.65	706	4.18	299	2.19	269	2.37	254	3.06	-1.06051	4.70623	1.6845e-06	0.00048149	Down
HSPB8	ENSG00000152137	42490	498	14.08	1354	18.85	471	8.1	435	9.02	293	8.29	-1.09191	5.23133	1.69913e-06	0.000483906	Down
GPT2	ENSG00000166123	47125	542	4.03	905	3.31	1670	7.55	1332	7.25	1282	9.53	1.03721	6.22588	1.7222e-06	0.0004887	Ups
ITGB6	ENSG00000115221	172223	33	0.27	64	0.26	25	0.12	13	0.08	9	0.07	-1.58399	0.949105	1.73441e-06	0.000490388	Down
-	Novel10242	1527	4	0.23	19	0.54	0	0	0	0	1	0.06	-4.55283	-1.2369	1.93925e-06	0.000546332	Down
PRKCB	ENSG00000166501	384611	20	0.15	29	0.1	9	0.04	6	0.03	2	0.01	-2.07301	-0.0505105	2.12517e-06	0.000593319	Down
GPRC5C	ENSG00000170412	26803	54	0.32	96	0.28	36	0.13	30	0.13	22	0.13	-1.30783	1.65302	2.12876e-06	0.000593319	Down
ALPP	ENSG00000163283	35128	3211	30.55	7931	37.15	1782	10.31	2805	19.56	1831	17.43	-1.23819	7.77324	2.24327e-06	0.000623016	Down
FGD3	ENSG00000127084	88786	39	0.35	50	0.22	18	0.1	13	0.09	12	0.11	-1.61623	0.874767	2.31105e-06	0.000639573	Down
PADI1	ENSG00000142623	40880	11	0.09	28	0.11	4	0.02	2	0.01	3	0.02	-2.57955	-0.458442	2.4e-06	0.00066185	Down
RP11-41O4.2	ENSG00000266278	4452	15	0.49	25	0.4	3	0.06	5	0.12	3	0.1	-2.36575	-0.365499	2.50044e-06	0.00068584	Down
ASZ1	ENSG00000154438	64902	18	0.31	48	0.41	15	0.16	4	0.05	4	0.07	-2.01965	0.292765	2.53581e-06	0.000691992	Down
CD36	ENSG00000135218	309703	21	0.12	37	0.11	7	0.02	8	0.03	7	0.04	-1.91496	0.195867	2.61924e-06	0.000710555	Down
BNIP3	ENSG00000176171	13858	1217	44.61	3037	54.82	1318	29.39	890	23.92	604	22.16	-1.10242	6.43804	2.62197e-06	0.000710555	Down
SPEG	ENSG00000072195	63442	140	0.39	211	0.29	100	0.17	85	0.17	65	0.18	-1.05435	2.9745	2.63823e-06	0.000712495	Down
BEST3	ENSG00000127325	56117	21	0.16	31	0.12	3	0.01	0	0	9	0.07	-2.593	-0.0647262	3.03225e-06	0.000811251	Down
AHNAK2	ENSG00000185567	41114	650	0.84	779	0.5	286	0.23	288	0.27	295	0.38	-1.28738	4.9415	3.03498e-06	0.000811251	Down
-	Novel10828	1157	35	2.69	100	3.78	18	0.84	31	1.75	11	0.85	-1.6465	1.33397	3.06686e-06	0.000816985	Down
-	Novel11135	2032	15	0.66	14	0.3	2	0.05	1	0.03	2	0.09	-3.03256	-0.812201	3.14243e-06	0.000834277	Down
RP11-29H23.5	ENSG00000246203	45668	237	1.49	521	1.61	228	0.87	106	0.49	98	0.62	-1.34044	3.89242	3.35619e-06	0.000888018	Down
BHLHE40	ENSG00000134107	6517	1271	20.04	2111	16.39	962	9.23	668	7.72	734	11.58	-1.04374	6.21283	3.66878e-06	0.000967459	Down
-	Novel11034	2637	10	0.34	18	0.3	42	0.86	47	1.16	41	1.38	1.68959	1.1317	3.73901e-06	0.000982669	Ups
TMEM173	ENSG00000184584	7402	208	1.68	352	1.4	122	0.6	99	0.58	120	0.97	-1.22002	3.55676	3.79971e-06	0.000995283	Down
TSSK6	ENSG00000178093	3783	25	0.32	37	0.23	106	0.83	78	0.74	54	0.7	1.36773	1.988	3.83582e-06	0.00100139	Ups
FAP	ENSG00000078098	74468	217	1.75	489	1.94	200	0.98	83	0.49	91	0.73	-1.43428	3.75284	3.86614e-06	0.00100401	Down
SAMD5	ENSG00000203727	228621	42	0.58	65	0.44	24	0.2	24	0.24	11	0.15	-1.42065	1.16219	3.87151e-06	0.00100401	Down
-	Novel9376	1458	133	8.11	208	6.24	55	2.04	80	3.57	65	3.96	-1.29338	2.83642	3.91041e-06	0.00101076	Down
TNFSF15	ENSG00000181634	16807	81	1.5	117	1.07	48	0.54	22	0.3	35	0.65	-1.4695	2.01719	4.05878e-06	0.00104223	Down
FAM117A	ENSG00000121104	78849	3	0.04	3	0.02	23	0.18	14	0.13	24	0.31	2.77518	0.0145453	4.33292e-06	0.00110538	Ups
SERPINE1	ENSG00000106366	12178	141	2.31	266	2.15	79	0.79	21	0.25	53	0.87	-1.91351	2.85007	4.4697e-06	0.00113289	Down
AP1M2	ENSG00000129354	14650	609	8.89	1761	12.66	562	4.99	584	6.25	348	5.08	-1.12196	5.56199	4.48603e-06	0.00113336	Down
-	Novel12192	4086	18	1.13	37	1.14	11	0.42	7	0.32	3	0.19	-1.91037	0.108251	4.774e-06	0.0011985	Down
-	Novel6351	6173	43	0.62	86	0.61	35	0.31	15	0.16	18	0.26	-1.44979	1.37985	4.77447e-06	0.0011985	Down
ALDH1A3	ENSG00000184254	54703	388	2.97	1037	3.91	355	1.65	339	1.9	252	1.93	-1.04675	4.87764	4.83133e-06	0.0012089	Down
DKFZP686J19100	ENSG00000166473	119496	29	0.11	27	0.05	12	0.03	3	0.01	5	0.02	-2.09539	0.161182	4.86826e-06	0.00121426	Down
ST3GAL5	ENSG00000115525	54812	79	0.64	141	0.56	58	0.28	48	0.28	40	0.32	-1.12479	2.25843	4.91721e-06	0.00122257	Down
RP11-70F11.8	ENSG00000257771	18368	15	0.2	28	0.18	8	0.06	4	0.04	2	0.03	-2.13577	-0.244287	5.00689e-06	0.00124093	Down
-	Novel10983	13295	42	1.14	48	0.64	170	2.8	117	2.33	76	2.06	1.38735	2.56682	5.44199e-06	0.00133191	Ups
EFHD1	ENSG00000115468	76725	60	0.76	80	0.5	29	0.22	20	0.19	27	0.34	-1.43575	1.55727	5.46796e-06	0.0013341	Down
FENDRR	ENSG00000268388	35898	247	1.07	479	1.02	246	0.65	166	0.53	111	0.48	-1.02464	3.97785	5.63893e-06	0.00136626	Down
SLC7A8	ENSG00000092068	58380	133	0.77	153	0.43	47	0.16	53	0.22	56	0.32	-1.44454	2.58545	5.65212e-06	0.00136626	Down
PLAC8	ENSG00000145287	47028	731	11.82	2246	17.88	789	7.76	626	7.42	346	5.6	-1.23152	5.8351	5.68503e-06	0.00136999	Down
HDC	ENSG00000140287	24080	10	0.12	11	0.07	1	0.01	0	0	1	0.01	-3.73206	-1.23827	5.72745e-06	0.00137597	Down
NMNAT1	ENSG00000173614	42285	61	0.4	171	0.55	329	1.32	317	1.53	154	1.01	1.28249	3.70112	5.88297e-06	0.00140045	Ups
-	Novel8505	1654	19	1.02	15	0.4	3	0.1	2	0.08	3	0.16	-2.64508	-0.55961	5.91458e-06	0.00140371	Down
C2orf72	ENSG00000204128	12230	10	0.12	13	0.08	3	0.02	1	0.01	0	0	-2.97885	-1.08455	6.08163e-06	0.001439	Down
-	Novel8526	5640	84	1.32	123	0.95	40	0.38	58	0.67	18	0.28	-1.43216	2.08584	6.17733e-06	0.00145724	Down
AC005863.1	ENSG00000205325	12621	11	0.3	25	0.34	4	0.07	5	0.1	1	0.03	-2.33581	-0.508753	6.38565e-06	0.00150185	Down
KCNMB4	ENSG00000135643	68017	53	0.91	81	0.68	28	0.29	33	0.41	19	0.32	-1.29977	1.51981	6.54796e-06	0.00153083	Down
PTPRQ	ENSG00000139304	274366	95	0.57	226	0.67	81	0.3	74	0.33	57	0.34	-1.08686	2.76107	6.79854e-06	0.00157999	Down
ATP6V0A4	ENSG00000105929	93266	51	0.85	85	0.7	33	0.34	23	0.28	24	0.4	-1.30263	1.53071	6.84045e-06	0.00158502	Down
-	Novel8595	3464	12	1.59	13	0.85	2	0.16	1	0.1	1	0.13	-3.10447	-0.996957	7.06176e-06	0.00162668	Down
ISG15	ENSG00000187608	13484	126	11.15	243	10.59	120	6.46	86	5.58	57	5.05	-1.03387	3.00989	7.26273e-06	0.00166806	Down
SESN2	ENSG00000130766	22965	316	8.13	325	4.12	941	14.73	747	14.09	734	18.9	1.29681	5.34833	7.37223e-06	0.00168826	Ups
SNCG	ENSG00000173267	4643	22	0.84	52	0.97	15	0.35	7	0.2	10	0.38	-1.70673	0.540578	7.73657e-06	0.00176653	Down
-	Novel13771	707	8	1.01	10	0.62	1	0.08	0	0	0	0	-4.29877	-1.43277	7.77846e-06	0.00177093	Down
SNORA40	ENSG00000253047	1218	8	0.53	10	0.33	30	1.21	35	1.7	38	2.52	1.98536	0.791451	7.98447e-06	0.00181257	Ups
ASPDH	ENSG00000204653	3091	0	0	2	0.02	15	0.2	8	0.13	10	0.22	3.36157	-0.792301	8.49421e-06	0.00192271	Ups
-	Novel3796	2065	87	3.74	225	4.77	67	1.75	68	2.15	56	2.41	-1.17058	2.6754	9.01254e-06	0.00203416	Down
UNC13D	ENSG00000092929	18095	906	5.1	1369	3.8	520	1.78	488	2.01	522	2.94	-1.09473	5.64013	9.33245e-06	0.00210031	Down
PITPNM3	ENSG00000091622	105231	298	1.66	388	1.07	160	0.54	185	0.76	140	0.78	-1.07664	3.95296	9.47527e-06	0.00212027	Down
ZFX-AS1	ENSG00000234230	5492	80	0.9	92	0.51	40	0.28	40	0.33	28	0.32	-1.27146	1.92214	9.71413e-06	0.0021557	Down
-	Novel2991	2841	6	0.19	28	0.43	2	0.04	3	0.07	1	0.03	-2.89605	-0.694067	9.71619e-06	0.0021557	Down
LINC00482	ENSG00000185168	6424	42	0.73	66	0.57	19	0.2	28	0.36	13	0.23	-1.39927	1.18365	1.04933e-05	0.0023085	Down
SLC16A3	ENSG00000141526	32733	6138	19.93	8669	13.86	3360	6.64	2610	6.21	3460	11.25	-1.17455	8.32144	1.07644e-05	0.00236152	Down
SPAG4	ENSG00000061656	8055	87	1.08	181	1.1	79	0.59	67	0.61	39	0.48	-1.06581	2.53247	1.16306e-05	0.00253027	Down
ASIC2	ENSG00000108684	1175958	104	0.68	141	0.45	50	0.2	54	0.26	51	0.33	-1.21368	2.42205	1.18472e-05	0.00256172	Down
FAM179A	ENSG00000189350	104763	15	0.04	32	0.04	10	0.01	4	0.01	3	0.01	-1.97952	-0.107607	1.18733e-05	0.00256172	Down
-	Novel8980	4762	14	0.26	23	0.21	63	0.72	59	0.81	31	0.58	1.48155	1.34998	1.24852e-05	0.00267898	Ups
TENC1	ENSG00000111077	17638	222	0.97	234	0.5	91	0.24	122	0.39	76	0.33	-1.28373	3.32485	1.26279e-05	0.0027022	Down
LIMS2	ENSG00000072163	43405	137	0.75	201	0.54	76	0.25	83	0.33	72	0.4	-1.09454	2.91218	1.27159e-05	0.00271361	Down
HIST2H4B	ENSG00000182217	7259	3	0.02	3	0.01	17	0.05	29	0.11	11	0.06	2.63977	-0.0914349	1.29444e-05	0.0027474	Ups
COL9A2	ENSG00000049089	17330	22	0.3	51	0.34	20	0.17	8	0.08	4	0.05	-1.71764	0.512053	1.30301e-05	0.00275813	Down
RP11-327L3.1	ENSG00000235387	2204	15	0.83	19	0.52	4	0.13	1	0.04	4	0.22	-2.42842	-0.552641	1.30755e-05	0.00276028	Down
-	Novel3423	2662	41	1.37	57	0.94	22	0.45	17	0.42	16	0.53	-1.39029	1.07105	1.50455e-05	0.00313908	Down
GPRC5B	ENSG00000167191	29015	29	0.16	43	0.12	18	0.06	11	0.05	7	0.04	-1.55947	0.586663	1.50704e-05	0.00313908	Down
EXOC3L4	ENSG00000205436	10416	43	0.64	50	0.36	21	0.19	14	0.15	15	0.22	-1.47512	0.993045	1.53056e-05	0.00317962	Down
RP11-65J21.3	ENSG00000262454	25123	69	2.09	120	1.79	49	0.9	51	1.13	29	0.88	-1.09794	2.05699	1.53808e-05	0.00318679	Down
HKDC1	ENSG00000156510	47257	24	0.4	41	0.34	10	0.1	7	0.09	11	0.18	-1.73118	0.39808	1.56959e-05	0.00324349	Down
-	Novel3073	1394	4	0.25	5	0.16	29	1.12	26	1.21	11	0.7	2.27505	0.11427	1.59087e-05	0.00327023	Ups
HIST1H1PS1	ENSG00000216331	206	4	1.73	3	0.64	17	4.46	21	6.64	19	8.2	2.44659	-0.0469391	1.59514e-05	0.00327041	Ups
SYNPO	ENSG00000171992	58141	809	3.21	793	1.55	291	0.7	369	1.07	314	1.25	-1.33255	5.12926	1.62674e-05	0.00331495	Down
SCIN	ENSG00000006747	83104	39	0.31	69	0.27	22	0.1	25	0.14	16	0.13	-1.31093	1.20197	1.62736e-05	0.00331495	Down
KANK4	ENSG00000132854	83001	14	0.13	21	0.1	1	0.01	4	0.03	4	0.04	-2.45207	-0.530299	1.62956e-05	0.00331495	Down
-	Novel10760	1341	2	0.13	1	0.03	17	0.69	12	0.58	11	0.73	3.08418	-0.547829	1.68163e-05	0.00340319	Ups
LAMC2	ENSG00000058085	58663	16	0.15	34	0.16	9	0.05	7	0.05	4	0.04	-1.83441	0.00789703	1.70785e-05	0.00344734	Down
GPR87	ENSG00000138271	22850	55	3.04	150	4.08	59	1.98	36	1.46	23	1.27	-1.29743	2.02795	1.71442e-05	0.00345172	Down
TNS1	ENSG00000079308	210987	1154	3.48	1278	1.9	558	1.02	467	1.03	538	1.62	-1.22447	5.74761	1.72684e-05	0.00346781	Down
AC005789.11	ENSG00000267473	1701	12	0.63	11	0.28	51	1.62	39	1.49	25	1.31	1.72621	0.929574	1.74999e-05	0.00350531	Ups
HRCT1	ENSG00000196196	950	141	13.19	482	22.2	144	8.19	132	9.05	77	7.21	-1.26218	3.56915	1.77451e-05	0.00354522	Down
C5	ENSG00000106804	97939	16	0.21	15	0.1	54	0.43	48	0.46	35	0.46	1.55985	1.21007	1.82584e-05	0.0036202	Ups
-	Novel8136	4320	36	0.74	71	0.72	25	0.31	21	0.32	16	0.33	-1.31116	1.17631	1.83683e-05	0.0036328	Down
-	Novel1425	45180	15	0.67	45	0.99	11	0.3	10	0.33	3	0.13	-1.81301	0.215194	1.87481e-05	0.00369857	Down
INPP5J	ENSG00000185133	11966	172	1.5	191	0.82	79	0.42	74	0.47	76	0.66	-1.25492	3.00063	1.95114e-05	0.00382986	Down
-	Novel7962	3824	45	1.05	74	0.85	20	0.28	34	0.58	14	0.33	-1.35595	1.32615	2.01111e-05	0.00391285	Down
RNF39	ENSG00000204618	5767	22	0.27	43	0.26	113	0.85	66	0.6	57	0.71	1.31263	1.98523	2.01742e-05	0.00391285	Ups
DMBX1	ENSG00000197587	7941	26	0.28	28	0.15	10	0.07	7	0.05	6	0.06	-1.80477	0.171817	2.0184e-05	0.00391285	Down
CCDC88B	ENSG00000168071	17312	62	0.34	130	0.35	51	0.17	46	0.19	32	0.18	-1.0916	2.05659	2.03466e-05	0.00393463	Down
-	Novel13071	6409	10	0.16	16	0.13	1	0.01	4	0.05	0	0	-2.84047	-0.941583	2.0605e-05	0.00397478	Down
GRTP1	ENSG00000139835	40477	64	0.82	91	0.57	43	0.33	36	0.34	25	0.32	-1.14715	1.78913	2.15437e-05	0.00414565	Down
WNT5A-AS1	ENSG00000244586	610	35	6.22	67	5.86	19	2.05	24	3.13	15	2.67	-1.33701	1.10669	2.36632e-05	0.00449086	Down
RP11-347E10.1	ENSG00000254416	51270	6	0.48	16	0.64	3	0.15	0	0	0	0	-3.24898	-1.187	2.42747e-05	0.00456221	Down
FAM106B	ENSG00000205217	1623	16	0.88	15	0.4	5	0.17	1	0.04	2	0.11	-2.49846	-0.660158	2.42909e-05	0.00456221	Down
RP11-274H2.5	ENSG00000261051	5577	49	0.57	122	0.7	25	0.18	46	0.39	21	0.24	-1.377	1.76381	2.52729e-05	0.00471273	Down
TRERF1	ENSG00000124496	227250	88	0.48	115	0.31	41	0.14	59	0.24	32	0.18	-1.20389	2.16228	2.62608e-05	0.00486381	Down
TGFB2	ENSG00000092969	98385	98	1.31	117	0.77	57	0.46	52	0.51	39	0.52	-1.13632	2.2841	2.62694e-05	0.00486381	Down
SLC6A8	ENSG00000130821	8495	1631	17.5	2524	13.33	990	6.46	976	7.68	1003	10.77	-1.00223	6.54158	2.72521e-05	0.00503386	Down
-	Novel14944	1633	1	0.05	1	0.03	7	0.23	16	0.64	13	0.71	3.49869	-0.675371	2.73688e-05	0.00504352	Ups
BBC3	ENSG00000105327	11943	49	0.71	94	0.67	144	1.28	157	1.68	140	2.04	1.12803	2.95638	2.76503e-05	0.00507153	Ups
INHBE	ENSG00000139269	7103	60	0.97	60	0.48	177	1.74	137	1.62	122	1.97	1.24841	2.89288	2.80322e-05	0.00512956	Ups
ZNF391	ENSG00000124613	29290	47	0.66	67	0.46	147	1.25	129	1.33	82	1.15	1.07339	2.62974	2.87345e-05	0.00524583	Ups
HIST1H3D	ENSG00000197409	3504	26	1.01	58	1.11	116	2.75	84	2.4	65	2.54	1.12911	2.19092	2.89408e-05	0.00525897	Ups
RGS16	ENSG00000143333	5786	0	0	0	0	11	0.24	6	0.16	7	0.26	6.04214	-1.19511	3.03846e-05	0.00547055	Ups
RNU12	ENSG00000270022	664	2	0.27	3	0.2	21	1.71	32	3.14	6	0.8	2.91292	-0.0924979	3.14495e-05	0.00563637	Ups
TRPM3	ENSG00000083067	911872	61	0.2	120	0.2	60	0.12	30	0.07	17	0.06	-1.32406	1.88965	3.23234e-05	0.00577977	Down
FCGR1A	ENSG00000150337	9848	0	0	0	0	9	0.11	6	0.09	9	0.19	6.055	-1.18568	3.35393e-05	0.00596993	Ups
SCN1A	ENSG00000144285	84480	69	0.42	68	0.2	39	0.14	20	0.09	20	0.12	-1.4339	1.56801	3.39553e-05	0.00603026	Down
GDPD3	ENSG00000102886	9047	29	0.76	53	0.68	21	0.33	15	0.29	9	0.24	-1.40577	0.788905	3.47343e-05	0.00611661	Down
ZNF775	ENSG00000196456	43680	30	0.24	60	0.23	109	0.52	92	0.53	73	0.58	1.07895	2.2632	3.54049e-05	0.00619482	Ups
-	Novel11012	5361	9	1.13	23	1.42	2	0.15	0	0	5	0.63	-2.62373	-0.689446	3.54356e-05	0.00619482	Down
LINC00085	ENSG00000182310	22992	102	0.7	202	0.69	96	0.4	49	0.25	56	0.39	-1.1182	2.69913	3.6258e-05	0.00631041	Down
ASB9	ENSG00000102048	35299	121	1.81	324	2.39	133	1.21	80	0.88	73	1.09	-1.11462	3.18952	3.6525e-05	0.0063428	Down
SLC6A12	ENSG00000111181	24494	20	0.16	33	0.13	13	0.06	6	0.03	5	0.04	-1.68252	0.141042	3.684e-05	0.00638335	Down
CTD-2258A20.4	ENSG00000246898	3612	33	1.37	65	1.32	31	0.78	12	0.36	10	0.41	-1.43199	1.01019	3.75484e-05	0.00649173	Down
RP11-108P20.1	ENSG00000267010	2330	75	2.86	132	2.48	51	1.18	57	1.59	39	1.49	-1.02705	2.21472	4.0095e-05	0.00689846	Down
-	Novel6759	403	5	1.1	9	0.98	0	0	0	0	0	0	-5.8061	-1.71322	4.01652e-05	0.00689846	Down
ACTA2	ENSG00000107796	56456	17	0.29	27	0.23	55	0.57	84	1.05	39	0.67	1.45845	1.57742	4.14569e-05	0.00709104	Ups
-	Novel11244	1554	2	0.11	5	0.14	17	0.59	22	0.92	11	0.63	2.25975	-0.220948	4.2478e-05	0.00720093	Ups
CDK18	ENSG00000117266	28199	60	0.23	73	0.14	33	0.08	28	0.08	24	0.09	-1.22758	1.56954	4.30501e-05	0.00728217	Down
NRG1	ENSG00000157168	1128094	102	0.43	238	0.49	102	0.26	54	0.17	61	0.26	-1.13947	2.82207	4.39298e-05	0.00740559	Down
KLRK1	ENSG00000255819	63778	187	0.72	250	0.47	154	0.36	99	0.28	55	0.21	-1.14234	3.27226	4.59378e-05	0.00768761	Down
HTR1D	ENSG00000179546	27278	181	1.55	284	1.2	107	0.56	120	0.75	107	0.92	-1.00515	3.39219	4.66875e-05	0.00777983	Down
ZNF624	ENSG00000197566	33120	25	0.24	45	0.21	89	0.52	90	0.64	50	0.49	1.15758	1.97885	4.76208e-05	0.00791849	Ups
RP5-995J12.2	ENSG00000223891	15068	21	0.59	50	0.69	108	1.85	88	1.82	46	1.3	1.22575	2.02048	4.89065e-05	0.0080979	Ups
PLA2G3	ENSG00000100078	5799	49	1.61	102	1.65	40	0.8	34	0.82	26	0.86	-1.11194	1.71683	4.91953e-05	0.00811142	Down
-	Novel1495	1800	29	1.43	52	1.26	24	0.72	13	0.47	8	0.4	-1.39723	0.775592	4.94672e-05	0.00813912	Down
-	Novel5533	1925	2	0.09	4	0.09	14	0.39	19	0.64	16	0.74	2.46111	-0.244823	4.98015e-05	0.00817695	Ups
JHDM1D	ENSG00000006459	92290	147	0.79	159	0.42	412	1.34	379	1.49	229	1.23	1.09321	4.11187	5.0359e-05	0.00823396	Ups
AC007362.1	ENSG00000180672	1894	42	1.97	82	1.89	33	0.94	27	0.93	19	0.89	-1.18006	1.42565	5.08193e-05	0.00829192	Down
TRAPPC6A	ENSG00000007255	15310	19	0.95	24	0.59	59	1.79	61	2.23	40	2	1.32885	1.46356	5.13005e-05	0.00834419	Ups
ADAMTS4	ENSG00000158859	9309	14	0.17	29	0.17	6	0.04	2	0.02	7	0.08	-2.00737	-0.211767	5.18984e-05	0.00841538	Down
DOCK8	ENSG00000107099	250406	8	0.04	19	0.04	1	0	3	0.01	2	0.01	-2.61571	-0.88058	5.22156e-05	0.00844932	Down
-	Novel4241	1759	17	0.86	7	0.17	2	0.06	0	0	1	0.05	-3.57805	-1.03905	5.26773e-05	0.00847153	Down
AC104135.2	ENSG00000236209	40396	46	0.78	81	0.67	148	1.52	143	1.77	83	1.41	1.00363	2.70412	5.80876e-05	0.00928441	Ups
-	Novel13740	1749	13	0.87	22	0.72	4	0.16	4	0.2	4	0.27	-2.04941	-0.461186	5.89835e-05	0.0094077	Down
KRT15	ENSG00000171346	8787	5	0.03	17	0.05	4	0.01	0	0	0	0	-2.86238	-1.15359	5.94373e-05	0.00942322	Down
TUBA4A	ENSG00000127824	28460	1610	12.76	3366	13.13	1532	7.38	869	5.05	1067	8.46	-1.0073	6.73813	6.00868e-05	0.00950695	Down
GRB7	ENSG00000141738	9365	345	3.48	410	2.04	221	1.36	177	1.31	169	1.71	-1.01077	4.13591	6.06275e-05	0.00957316	Down
NEK10	ENSG00000163491	260041	53	0.28	155	0.41	60	0.19	41	0.16	21	0.11	-1.26668	2.0493	6.13424e-05	0.00963526	Down
WDR31	ENSG00000148225	27082	54	0.41	82	0.31	155	0.71	177	0.98	91	0.69	1.0625	2.86596	6.14451e-05	0.00963526	Ups
DCN	ENSG00000011465	37876	41	0.24	94	0.27	36	0.13	28	0.12	22	0.13	-1.15853	1.53196	6.15129e-05	0.00963526	Down
NCKAP5	ENSG00000176771	896661	7	0.06	6	0.03	0	0	0	0	0	0	-5.75477	-1.75805	6.447e-05	0.0100382	Down
ANGPTL2	ENSG00000136859	35552	20	0.28	22	0.15	3	0.03	10	0.1	3	0.04	-1.95389	-0.18788	6.60014e-05	0.0102016	Down
-	Novel11467	2061	2	0.09	5	0.11	21	0.55	21	0.66	8	0.35	2.24573	-0.233437	6.62885e-05	0.0102198	Ups
-	Novel13708	3630	76	1.86	100	1.21	47	0.7	48	0.86	31	0.76	-1.0636	2.01357	6.64481e-05	0.0102243	Down
-	Novel3194	964	6	0.55	9	0.41	0	0	1	0.07	0	0	-4.02605	-1.59381	6.9121e-05	0.0105732	Down
-	Novel9320	830	5	0.54	21	1.11	4	0.26	0	0	1	0.11	-2.77953	-0.971626	7.06949e-05	0.0107719	Down
FRY	ENSG00000073910	449889	158	0.65	190	0.38	111	0.28	98	0.29	56	0.23	-1.02034	3.01537	7.20243e-05	0.0109531	Down
ATHL1	ENSG00000142102	6973	107	0.64	184	0.54	104	0.38	59	0.26	51	0.3	-1.00276	2.70617	7.24008e-05	0.0109891	Down
PFN1P1	ENSG00000233328	423	36	7.56	101	10.45	22	2.81	30	4.62	24	5.05	-1.3035	1.47596	7.55043e-05	0.0114159	Down
TGM2	ENSG00000198959	38118	645	6.36	739	3.59	358	2.15	251	1.81	318	3.14	-1.16247	4.95308	7.65302e-05	0.0115265	Down
DNAJC22	ENSG00000178401	10610	62	0.78	105	0.65	49	0.37	35	0.32	33	0.41	-1.05324	1.90876	7.68488e-05	0.0115523	Down
RP11-250B2.5	ENSG00000260645	2123	2	0.08	5	0.1	23	0.59	17	0.52	9	0.38	2.21839	-0.254142	7.73787e-05	0.0116096	Ups
RP11-149I23.3	ENSG00000232110	25512	37	0.46	45	0.27	22	0.17	14	0.13	12	0.15	-1.35264	0.854157	7.80328e-05	0.0116684	Down
CTD-2554C21.1	ENSG00000267422	13192	3	0.07	4	0.04	13	0.18	21	0.35	17	0.39	2.3013	-0.173688	7.80684e-05	0.0116684	Ups
RP11-420A23.1	ENSG00000251432	230819	423	2.53	459	1.35	228	0.83	221	0.97	196	1.17	-1.06054	4.35668	7.85442e-05	0.0116975	Down
RSPH3	ENSG00000130363	23908	53	0.8	95	0.71	142	1.31	174	1.93	112	1.7	1.00213	2.91968	8.00054e-05	0.0118898	Ups
KRT18	ENSG00000111057	4031	1418	15.04	5128	26.79	1698	10.96	1549	12.05	847	8.99	-1.11282	6.98873	8.16442e-05	0.012042	Down
-	Novel12786	1199	10	0.74	11	0.4	2	0.09	3	0.16	0	0	-2.56122	-1.11766	8.20524e-05	0.0120761	Down
C11orf45	ENSG00000174370	6471	32	0.64	44	0.44	17	0.21	14	0.21	12	0.24	-1.37694	0.731349	8.44762e-05	0.0123665	Down
RP11-465N4.4	ENSG00000234678	10260	15	1.03	41	1.39	8	0.34	11	0.56	6	0.41	-1.65182	0.185041	8.48432e-05	0.012374	Down
-	Novel3799	1399	40	2.54	48	1.5	23	0.89	21	0.98	9	0.57	-1.32936	0.957321	8.54282e-05	0.0124362	Down
AVPR2	ENSG00000126895	4636	15	0.21	14	0.09	1	0.01	6	0.06	1	0.01	-2.40341	-0.719659	8.71704e-05	0.0126194	Down
LSP1	ENSG00000130592	39298	27	0.35	37	0.24	17	0.13	11	0.1	7	0.09	-1.43586	0.478034	9.07292e-05	0.0129905	Down
AC068831.10	ENSG00000214432	13993	1	0.02	1	0.01	14	0.16	15	0.21	4	0.08	3.32346	-0.804627	9.23902e-05	0.0132042	Ups
RNU1-7	ENSG00000206596	2222	2	0.08	0	0	9	0.22	38	1.12	10	0.4	4.05351	-0.164017	9.25749e-05	0.0132065	Ups
UNC5B	ENSG00000107731	90295	9	0.11	6	0.04	31	0.24	25	0.23	23	0.29	1.81239	0.441158	9.36815e-05	0.0133401	Ups
-	Novel5426	1337	2	0.13	4	0.13	15	0.61	25	1.22	9	0.6	2.43636	-0.266063	9.89304e-05	0.013985	Ups
CMAHP	ENSG00000168405	85246	52	0.63	143	0.85	58	0.43	37	0.33	30	0.36	-1.12731	2.02478	9.92818e-05	0.013985	Down
RHBDF1	ENSG00000007384	18297	111	0.85	127	0.48	68	0.32	50	0.28	50	0.38	-1.10206	2.45143	0.000101178	0.0142264	Down
S1PR4	ENSG00000125910	7986	5	0.22	7	0.15	0	0	0	0	0	0	-5.60277	-1.83299	0.000108269	0.0151152	Down
-	Novel4557	781	5	0.57	7	0.39	0	0	0	0	0	0	-5.60277	-1.83299	0.00010827	0.0151152	Down
MIR616	ENSG00000208028	97	5	4.58	9	4.06	29	16.16	27	18.13	14	12.84	1.75366	0.261667	0.000109294	0.0152234	Ups
TNNT2	ENSG00000118194	40601	59	0.3	180	0.44	55	0.17	62	0.23	32	0.16	-1.14764	2.28421	0.000109434	0.0152234	Down
RP11-382A20.5	ENSG00000259805	177560	23	0.39	35	0.29	68	0.69	79	0.97	47	0.79	1.18657	1.75652	0.000110911	0.0153743	Ups
-	Novel8363	1182	4	0.3	17	0.63	2	0.09	1	0.06	0	0	-3.15488	-1.23759	0.000111368	0.0154103	Down
FAM115C	ENSG00000170379	109461	31	0.18	61	0.17	21	0.07	10	0.04	19	0.11	-1.38153	0.952243	0.000112089	0.0154827	Down
SH2D5	ENSG00000189410	13106	77	1.15	91	0.67	43	0.39	17	0.19	33	0.5	-1.4353	1.83015	0.000113934	0.0157098	Down
AC007750.5	ENSG00000236841	11147	7	0.17	16	0.19	4	0.06	2	0.04	0	0	-2.40506	-1.02801	0.000115572	0.0159077	Down
RP11-545I5.3	ENSG00000235652	68792	6	0.09	17	0.13	31	0.28	46	0.51	21	0.31	1.56054	0.74002	0.000116121	0.0159552	Ups
RP1-37E16.12	ENSG00000100101	95858	36	0.17	44	0.1	15	0.04	8	0.03	17	0.08	-1.55011	0.763833	0.000118288	0.0161961	Down
PGAM1P5	ENSG00000257150	36161	21	0.42	32	0.32	14	0.17	10	0.15	3	0.06	-1.53254	0.188312	0.000119413	0.0163217	Down
ADORA1	ENSG00000163485	76752	76	0.48	116	0.36	42	0.16	39	0.18	46	0.29	-1.12138	2.09643	0.000120816	0.0164846	Down
-	Novel3874	1622	17	0.93	24	0.65	4	0.13	9	0.36	4	0.22	-1.80315	-0.199187	0.000121773	0.0165863	Down
STOX1	ENSG00000165730	67891	15	0.27	21	0.19	62	0.69	39	0.52	34	0.62	1.33973	1.2187	0.000121991	0.0165872	Ups
-	Novel8778	4209	25	0.53	46	0.48	24	0.31	6	0.09	4	0.08	-1.63415	0.52401	0.00012239	0.0166126	Down
-	Novel8218	23285	13	0.41	44	0.69	10	0.19	9	0.21	6	0.19	-1.66004	0.188604	0.000123479	0.0167025	Down
WDR78	ENSG00000152763	112140	7	0.06	16	0.06	42	0.21	28	0.17	23	0.19	1.47094	0.685035	0.000125444	0.0169391	Ups
CD22	ENSG00000012124	28095	16	0.09	42	0.11	7	0.02	5	0.02	12	0.07	-1.72349	0.217924	0.0001266	0.0170365	Down
RP3-430N8.8	ENSG00000237977	563	28	4.42	49	3.81	14	1.34	21	2.43	10	1.58	-1.30986	0.74565	0.000128511	0.017264	Down
NMNAT2	ENSG00000157064	170366	46	0.54	53	0.3	24	0.17	19	0.16	19	0.22	-1.25487	1.15789	0.000129348	0.0173169	Down
FPR3	ENSG00000187474	31027	6	0.11	6	0.05	0	0	0	0	0	0	-5.62819	-1.82608	0.000130362	0.017423	Down
RP11-465B22.3	ENSG00000217801	9622	30	0.49	51	0.41	23	0.23	15	0.18	11	0.18	-1.27084	0.827764	0.000131521	0.017518	Down
IFIT3	ENSG00000119917	13078	107	3.6	235	3.89	95	1.94	98	2.42	33	1.11	-1.14611	2.8343	0.000137426	0.0182117	Down
-	Novel10302	2037	13	0.57	20	0.43	54	1.43	45	1.44	26	1.14	1.35273	1.10029	0.000138339	0.0182756	Ups
RP11-166P13.3	ENSG00000263004	6727	9	0.69	12	0.45	51	2.37	29	1.63	19	1.45	1.64468	0.724883	0.000138376	0.0182756	Ups
CMYA5	ENSG00000164309	110364	6	0.03	8	0.02	32	0.1	25	0.09	15	0.08	1.78433	0.296098	0.00013995	0.0184214	Ups
-	Novel7633	8680	37	0.38	60	0.3	95	0.59	128	0.96	76	0.78	1.08014	2.39309	0.000147931	0.0193097	Ups
CXCL2	ENSG00000081041	2259	22	0.86	58	1.11	125	2.96	71	2.03	61	2.38	1.16656	2.13019	0.000150598	0.0196081	Ups
NRXN3	ENSG00000021645	1622029	72	0.24	110	0.18	63	0.13	38	0.09	33	0.11	-1.01035	2.05926	0.000150718	0.0196081	Down
-	Novel13272	957	7	0.65	9	0.41	0	0	1	0.07	1	0.09	-3.32948	-1.47951	0.000159549	0.020586	Down
SLC25A6	ENSG00000169100	6573	0	0	64	0.99	2	0.04	1	0.02	0	0	-4.51558	-0.154114	0.000161724	0.0208323	Down
POM121L9P	ENSG00000128262	13818	45	0.39	78	0.34	29	0.15	22	0.14	28	0.25	-1.15631	1.44498	0.000163155	0.0209822	Down
CORO6	ENSG00000167549	8296	141	0.55	201	0.38	103	0.24	50	0.14	73	0.28	-1.15717	2.90807	0.000169521	0.0217295	Down
CTC-444N24.6	ENSG00000267871	97636	5	0.25	10	0.25	34	1.05	36	1.35	10	0.51	1.82658	0.404647	0.000170216	0.021782	Ups
C9orf9	ENSG00000165698	12175	25	0.73	47	0.68	91	1.61	65	1.39	67	1.96	1.10761	1.98003	0.000170487	0.021782	Ups
-	Novel9498	2150	1	0.04	4	0.08	17	0.43	22	0.67	4	0.17	2.48723	-0.449502	0.000182948	0.0231362	Ups
MAGEB17	ENSG00000182798	3984	4	0.13	13	0.21	0	0	2	0.05	0	0	-3.37403	-1.45475	0.000183154	0.0231362	Down
TATDN2P2	ENSG00000218226	11931	46	1.84	100	1.97	43	1.04	40	1.17	19	0.76	-1.04687	1.68585	0.000183924	0.023196	Down
ADPRM	ENSG00000170222	13825	73	1.67	209	2.36	346	4.82	286	4.8	165	3.78	1.00479	3.76341	0.000186351	0.0234488	Ups
-	Novel6658	1530	18	1.05	23	0.66	7	0.25	6	0.26	5	0.29	-1.73047	-0.173297	0.000186527	0.0234488	Down
-	Novel8362	578	7	1.08	5	0.38	0	0	0	0	0	0	-5.66581	-1.81915	0.000191823	0.0239991	Down
-	Novel7958	7199	45	0.56	82	0.5	20	0.15	30	0.27	28	0.35	-1.20275	1.46536	0.000195187	0.0242649	Down
FAM86HP	ENSG00000253540	12425	25	0.42	31	0.26	87	0.88	56	0.69	49	0.82	1.19683	1.73621	0.000196674	0.0243925	Ups
-	Novel3885	2010	67	2.96	81	1.76	33	0.89	38	1.23	31	1.37	-1.11234	1.76709	0.000196837	0.0243925	Down
MUC4	ENSG00000145113	65513	11	0.04	16	0.03	5	0.01	0	0	3	0.01	-2.25499	-0.798816	0.000198898	0.0245701	Down
-	Novel6328	4407	9	1.2	12	0.79	2	0.16	1	0.1	2	0.27	-2.53672	-1.11708	0.000199688	0.0246289	Down
EPB41L3	ENSG00000082397	238317	27	0.11	53	0.11	8	0.02	25	0.08	8	0.03	-1.48167	0.726731	0.000201125	0.0247672	Down
-	Novel11134	1044	9	0.77	13	0.54	3	0.16	0	0	2	0.17	-2.60109	-1.08141	0.00020337	0.0250043	Down
TAGLN	ENSG00000149591	5462	116	0.91	377	1.46	133	0.64	81	0.47	86	0.68	-1.14281	3.29247	0.000209022	0.025659	Down
KCNQ1	ENSG00000053918	404426	9	0.14	23	0.18	5	0.05	3	0.03	3	0.05	-2.02245	-0.585514	0.000216885	0.0263403	Down
IL7R	ENSG00000168685	26909	11	0.09	27	0.11	10	0.05	2	0.01	3	0.03	-1.84212	-0.342743	0.0002176	0.0263403	Down
CYP3A7	ENSG00000160870	30160	15	0.24	43	0.35	12	0.12	9	0.11	7	0.11	-1.53971	0.258292	0.00022359	0.026982	Down
-	Novel6352	31211	57	1.81	126	1.97	60	1.16	42	0.98	15	0.48	-1.20123	1.93383	0.000227178	0.0273728	Down
AL355512.2	ENSG00000264544	21983	12	0.77	30	0.94	8	0.31	9	0.42	1	0.06	-1.73214	-0.196791	0.000236573	0.0283305	Down
-	Novel4588	1105	8	0.64	12	0.48	2	0.1	3	0.18	0	0	-2.47062	-1.16814	0.000237626	0.0284132	Down
GPR56	ENSG00000205336	54381	107	0.24	104	0.11	47	0.06	16	0.03	40	0.09	-1.64105	2.11514	0.000240096	0.0286211	Down
-	Novel6562	1878	1	0.05	5	0.12	13	0.37	19	0.66	9	0.43	2.1994	-0.457485	0.000241287	0.0287194	Ups
-	Novel10437	6526	33	0.45	41	0.27	80	0.66	118	1.18	59	0.8	1.21064	2.14416	0.000243169	0.0288418	Ups
RP11-445H22.4	ENSG00000244558	51130	5	0.21	23	0.49	4	0.1	1	0.03	2	0.09	-2.41701	-0.838067	0.000248134	0.0292675	Down
CMTM3	ENSG00000140931	10019	53	0.44	75	0.3	30	0.15	30	0.18	28	0.23	-1.08984	1.5512	0.00025111	0.0295739	Down
-	Novel15391	2593	0	0	1	0.02	4	0.08	37	0.93	8	0.27	4.79394	-0.372317	0.000254916	0.0299771	Ups
P2RY6	ENSG00000171631	34113	20	0.14	17	0.06	5	0.02	9	0.05	2	0.01	-1.81087	-0.291717	0.000256713	0.0301432	Down
AC083843.1	ENSG00000259820	6253	96	1.36	200	1.4	110	0.95	53	0.55	44	0.63	-1.05901	2.67488	0.000261055	0.0306071	Down
OLFML2B	ENSG00000162745	40663	9	0.12	10	0.06	1	0.01	1	0.01	2	0.03	-2.69908	-1.23584	0.000262622	0.0307448	Down
INTS6-AS1	ENSG00000236778	99998	20	0.09	29	0.07	63	0.18	56	0.19	40	0.18	1.13939	1.49103	0.000270008	0.0315153	Ups
IFI44	ENSG00000137965	14283	34	0.65	65	0.62	36	0.42	16	0.23	9	0.17	-1.26163	1.08578	0.000271228	0.0316106	Down
DOK3	ENSG00000146094	9368	87	0.67	135	0.51	73	0.34	35	0.2	47	0.36	-1.071	2.315	0.000276328	0.0321561	Down
IKBKE	ENSG00000143466	26433	77	1.13	173	1.25	72	0.64	37	0.4	53	0.78	-1.10608	2.4099	0.00027714	0.0321561	Down
ZNF425	ENSG00000204947	23563	6	0.11	11	0.1	27	0.3	32	0.43	16	0.3	1.58322	0.384134	0.000279458	0.032377	Ups
RP11-876N24.5	ENSG00000263013	1159	40	3.07	64	2.42	25	1.17	25	1.41	20	1.53	-1.11148	1.23832	0.000282574	0.0326896	Down
RP4-668J24.2	ENSG00000261730	6420	42	1.12	64	0.84	24	0.39	32	0.63	16	0.43	-1.11438	1.26607	0.000283371	0.0327335	Down
EGR1	ENSG00000120738	3826	443	12.54	461	6.43	1023	17.62	922	19.14	857	24.29	1.01621	5.627	0.000295391	0.0340216	Ups
-	Novel6266	18045	5	0.8	9	0.71	0	0	0	0	1	0.16	-3.91167	-1.65065	0.000296608	0.0340616	Down
CYP2W1	ENSG00000073067	6825	0	0	0	0	10	0.06	4	0.03	5	0.05	5.70536	-1.42964	0.00030039	0.0344455	Ups
-	Novel944	1239	0	0	2	0.07	5	0.22	14	0.74	6	0.43	2.97644	-1.07471	0.000301282	0.0344507	Ups
-	Novel13209	2395	2	0.07	4	0.07	9	0.2	34	0.92	13	0.48	2.65438	-0.102859	0.000304394	0.0346155	Ups
-	Novel6157	536	7	1.16	10	0.82	3	0.3	0	0	0	0	-2.91686	-1.39024	0.000307269	0.0348109	Down
FAM167B	ENSG00000183615	1624	56	5.32	78	3.65	44	2.54	36	2.51	19	1.81	-1.02432	1.63524	0.000308131	0.0348233	Down
TCF7L1	ENSG00000152284	176979	11	0.21	15	0.14	1	0.01	4	0.06	3	0.06	-2.19711	-0.824118	0.000310235	0.0350105	Down
KLHL30	ENSG00000168427	14226	17	0.24	14	0.1	5	0.04	5	0.05	2	0.03	-1.94877	-0.542077	0.000313127	0.0352861	Down
RP11-352B15.1	ENSG00000261122	13453	18	0.34	42	0.39	13	0.15	13	0.18	7	0.13	-1.3744	0.368838	0.000317869	0.0357689	Down
-	Novel2031	875	5	0.51	8	0.4	0	0	0	0	1	0.1	-3.8122	-1.70668	0.0003188	0.0358222	Down
-	Novel10054	2287	19	0.74	17	0.33	10	0.24	3	0.09	3	0.12	-1.76791	-0.319893	0.000322594	0.0361966	Down
CTC-459F4.1	ENSG00000261770	3666	14	0.34	22	0.26	64	0.94	35	0.62	32	0.78	1.29826	1.17931	0.000323654	0.0362636	Ups
-	Novel13636	2194	4	0.16	2	0.04	13	0.32	23	0.68	11	0.45	2.35907	-0.292545	0.000324476	0.0363038	Ups
ANO7	ENSG00000146205	51291	70	0.49	77	0.27	32	0.14	32	0.16	34	0.24	-1.16544	1.75293	0.000325439	0.0363558	Down
-	Novel10008	3389	39	1.02	29	0.37	14	0.22	13	0.25	10	0.26	-1.52394	0.605367	0.000326333	0.0363558	Down
AC064834.2	ENSG00000223466	5647	4	0.42	14	0.72	3	0.19	1	0.08	0	0	-2.57832	-1.31882	0.000333261	0.037028	Down
AC019181.2	ENSG00000233255	8586	7	1.1	4	0.31	0	0	0	0	0	0	-5.57753	-1.88317	0.000333313	0.037028	Down
MARVELD2	ENSG00000152939	29219	40	0.44	63	0.34	93	0.62	123	0.99	88	0.97	1.02847	2.44444	0.00033734	0.0374004	Ups
BCO2	ENSG00000197580	57376	27	0.14	38	0.1	14	0.04	16	0.06	9	0.05	-1.29188	0.547483	0.00033762	0.0374004	Down
YPEL1	ENSG00000100027	38291	4	0.06	5	0.04	15	0.14	23	0.26	14	0.22	1.96124	-0.121654	0.000338811	0.0374793	Ups
FAM13A-AS1	ENSG00000248019	20315	17	0.27	26	0.2	8	0.08	8	0.09	5	0.08	-1.56891	-0.08278	0.000342551	0.0378396	Down
DMGDH	ENSG00000132837	238424	2	0.02	6	0.04	21	0.15	13	0.11	12	0.14	1.95775	-0.289686	0.000345515	0.0381132	Ups
-	Novel11513	238	5	1.87	21	3.86	2	0.45	4	1.09	1	0.37	-2.32283	-0.900173	0.000347073	0.0382312	Down
-	Novel11155	1130	16	1.26	11	0.43	4	0.19	0	0	4	0.31	-2.32915	-0.765107	0.000351461	0.0386059	Down
GS1-465N13.1	ENSG00000260214	4574	13	0.25	22	0.21	49	0.58	45	0.64	28	0.54	1.24692	1.09619	0.000354199	0.0388522	Ups
FABP3	ENSG00000121769	11226	52	2.4	159	3.61	63	1.77	47	1.59	31	1.43	-1.05586	2.14752	0.000367066	0.0399837	Down
APLN	ENSG00000171388	9694	27	0.39	63	0.45	18	0.16	26	0.28	12	0.18	-1.19268	0.96644	0.000374473	0.0405647	Down
KCNJ2	ENSG00000123700	11376	25	0.31	30	0.19	63	0.48	74	0.68	44	0.55	1.14227	1.67369	0.000376879	0.0407193	Ups
-	Novel6845	1060	0	0	2	0.08	9	0.46	8	0.49	6	0.5	2.84456	-1.15957	0.000380466	0.0409497	Ups
TNFSF13B	ENSG00000102524	57245	1	0.02	2	0.02	19	0.21	10	0.13	5	0.09	2.83822	-0.746916	0.000383679	0.0411635	Ups
-	Novel33	3890	16	0.37	13	0.15	8	0.11	1	0.02	2	0.05	-1.99747	-0.629928	0.000385858	0.0412985	Down
-	Novel5858	2017	2	0.19	10	0.46	0	0	0	0	0	0	-5.52121	-1.85358	0.000390214	0.0416932	Down
HIST1H2BG	ENSG00000187990	2203	21	0.74	40	0.7	61	1.31	95	2.46	45	1.59	1.18311	1.80199	0.000393142	0.0418749	Ups
CATSPER1	ENSG00000175294	9766	7	0.21	17	0.25	3	0.05	1	0.02	3	0.09	-2.23622	-0.947101	0.000393518	0.0418749	Down
-	Novel1245	1593	2	0.11	3	0.08	16	0.54	16	0.65	7	0.39	2.35339	-0.536704	0.000400687	0.0425799	Ups
ZNF264	ENSG00000083844	67129	137	0.64	178	0.41	306	0.87	452	1.55	223	1.04	1.03918	4.08147	0.000403088	0.0427601	Ups
TXK	ENSG00000074966	68357	11	0.14	25	0.16	7	0.06	4	0.04	4	0.05	-1.76316	-0.379273	0.000403475	0.0427601	Down
OPN1SW	ENSG00000128617	3300	49	3.97	64	2.55	37	1.82	16	0.95	22	1.79	-1.16962	1.3559	0.000405537	0.0428149	Down
TSLP	ENSG00000145777	7963	20	0.32	27	0.21	66	0.64	47	0.55	40	0.64	1.13754	1.43902	0.000405649	0.0428149	Ups
ZC3H6	ENSG00000188177	65171	140	0.42	144	0.21	346	0.63	393	0.86	197	0.59	1.06284	3.9932	0.000406179	0.0428149	Ups
-	Novel12783	891	7	0.7	6	0.29	1	0.06	0	0	0	0	-3.86802	-1.69812	0.000421602	0.0441436	Down
-	Novel6120	545	7	1.14	6	0.48	0	0	0	0	1	0.16	-3.85343	-1.69306	0.000422942	0.0442248	Down
C6orf132	ENSG00000188112	41502	24	0.3	25	0.16	5	0.04	15	0.14	4	0.05	-1.62165	0.103631	0.000432562	0.0449905	Down
HSPA1A	ENSG00000204389	23693	295	2.42	1409	5.7	293	1.46	404	2.43	162	1.33	-1.38072	4.90936	0.000433297	0.0450071	Down
FGF21	ENSG00000105550	2772	7	0.3	5	0.1	26	0.67	18	0.56	19	0.81	1.8104	0.146271	0.000439465	0.0454734	Ups
WNK3	ENSG00000196632	165820	3	0.01	7	0.02	20	0.06	20	0.07	11	0.05	1.7857	-0.141769	0.000447611	0.0460891	Ups
RP1-80B9.2	ENSG00000250903	167844	17	0.09	32	0.08	55	0.17	59	0.22	39	0.2	1.10615	1.44595	0.000447805	0.0460891	Ups
PLEKHG4B	ENSG00000153404	49713	20	0.13	20	0.06	6	0.02	8	0.04	5	0.03	-1.64141	-0.160261	0.000447832	0.0460891	Down
BMP4	ENSG00000125378	9026	30	0.37	48	0.29	13	0.1	25	0.23	10	0.12	-1.24638	0.794933	0.000451208	0.0463755	Down
SLC15A2	ENSG00000163406	50014	11	0.13	22	0.13	39	0.28	47	0.4	27	0.31	1.23663	0.999645	0.000455493	0.0466527	Ups
-	Novel751	1878	7	0.33	1	0.02	14	0.4	30	1.04	24	1.14	2.44433	0.193469	0.000455692	0.0466527	Ups
-	Novel5739	1114	1	0.08	0	0	10	0.49	11	0.64	3	0.24	3.71404	-1.16221	0.000460438	0.0470267	Ups
RP11-256I9.2	ENSG00000260834	86070	20	1.03	46	1.17	11	0.34	19	0.72	8	0.41	-1.30462	0.517973	0.000460546	0.0470267	Down
TNNC1	ENSG00000114854	2969	178	10.43	513	14.81	239	8.52	131	5.63	84	4.93	-1.10763	3.80332	0.000463799	0.0471743	Down
PHEX	ENSG00000102174	218869	16	0.17	27	0.14	13	0.08	3	0.02	5	0.05	-1.57032	-0.0923659	0.000465427	0.0471974	Down
-	Novel7880	1240	1	0.07	0	0	7	0.31	17	0.89	3	0.22	3.86414	-1.04024	0.000465975	0.0471974	Ups
-	Novel8704	922	1	0.1	13	0.62	0	0	0	0	0	0	-5.66306	-1.74015	0.000466436	0.0471974	Down
-	Novel92	4233	8	0.27	17	0.28	5	0.1	3	0.07	1	0.03	-1.9687	-0.85042	0.000481272	0.0483845	Down
HOGA1	ENSG00000241935	28480	33	0.58	67	0.58	13	0.14	27	0.35	20	0.35	-1.22717	1.11552	0.000491389	0.0491508	Down
